# Supplementary material for: [(Z)-O-Methyl N-(3-chloro­phen­yl)thio­carbamato-κS](triphenyl­phosphine-κP)gold(I)
Source: Acta Crystallogr Sect E Struct Rep Online. 2010 May 19;66(Pt 6):m664. doi: 10.1107/S1600536810017319 (PMC2979546; doi:10.1107/S1600536810017319)
Supplement: Supplementary file 2 [file e-66-0m664-Isup2.hkl]

#
# h,k,l, Fc-squared, Fo-squared, sigma(Fo-squared) and status flag
#
data_I
_shelx_title '  Template texray.inf'
_shelx_refln_list_code          4
_shelx_F_calc_maximum      231.01
_exptl_crystal_F_000       640.00
_reflns_d_resolution_high  0.7696
 
loop_
 _symmetry_equiv_pos_as_xyz
 'x, y, z'
 '-x, -y, -z'
 
_cell_length_a    10.4236
_cell_length_b    10.6961
_cell_length_c    12.7439
_cell_angle_alpha  72.724
_cell_angle_beta   66.105
_cell_angle_gamma  72.530
 
_shelx_F_squared_multiplier     1.000
 
loop_
 _refln_index_h
 _refln_index_k
 _refln_index_l
 _refln_F_squared_calc
 _refln_F_squared_meas
 _refln_F_squared_sigma
 _refln_observed_status
   1   0   0    15500.60    13626.85    301.97 o
   2   0   0     2367.45     2442.57     89.95 o
   3   0   0     5212.78     5343.29    129.84 o
   4   0   0    15544.40    17048.37    391.74 o
   5   0   0    10192.88    10559.92    252.87 o
   6   0   0      162.62      129.29     29.98 o
   7   0   0       14.05       26.17     16.81 o
   8   0   0      250.19      268.19     50.19 o
   9   0   0      499.53      477.17     65.37 o
  10   0   0      443.44      344.63     62.54 o
  11   0   0        0.41        3.86     35.52 o
  12   0   0       76.24       70.78     53.79 o
 -11   1   0       24.87       19.30     45.56 o
 -10   1   0      391.02      382.20     67.18 o
  -9   1   0      745.46      720.39     75.41 o
  -8   1   0      227.05      168.38     25.63 o
  -7   1   0      729.91      718.59     66.15 o
  -6   1   0     1911.63     1639.53    354.02 o
  -5   1   0     1672.18     1556.30     54.68 o
  -4   1   0     1182.65     1127.33     41.79 o
  -3   1   0     1553.45     1591.41     49.03 o
  -2   1   0    10443.40    10140.93    232.66 o
  -1   1   0    12501.41    12079.52    272.03 o
   1   1   0      254.39      235.18      7.61 o
   2   1   0    19847.80    20041.44    369.15 o
   3   1   0    15302.81    15797.42    294.73 o
   4   1   0    15553.45    15809.74    297.72 o
   5   1   0     3993.58     4028.95    106.14 o
   6   1   0      124.92      136.87     16.82 o
   7   1   0     1946.70     1795.82     96.39 o
   8   1   0     2369.53     2561.92    134.09 o
   9   1   0      963.07      814.08     78.24 o
  10   1   0       67.31       64.60     42.21 o
  11   1   0       32.14       15.19     39.89 o
  12   1   0       78.00       23.16     43.24 o
 -11   2   0      508.79      413.86     75.93 o
 -10   2   0      476.09      437.28     72.32 o
  -9   2   0      117.34       68.46     43.75 o
  -8   2   0       27.15       65.46     24.84 o
  -7   2   0     1724.21     1721.53     68.92 o
  -6   2   0     4404.82     4507.54    128.79 o
  -5   2   0     1697.03     1673.99     60.32 o
  -4   2   0       14.94       27.74     12.28 o
  -3   2   0     2619.44     2563.64     71.72 o
  -2   2   0    11391.69    11647.63    267.71 o
  -1   2   0    36917.82    35189.74    780.84 o
   1   2   0    14994.43    15552.45    286.01 o
   2   2   0    16794.65    16454.66    303.92 o
   3   2   0    16310.52    16602.79    375.40 o
   4   2   0     5290.57     5311.62    107.85 o
   5   2   0     1390.19     1582.39     42.00 o
   6   2   0     5471.09     5369.20    114.40 o
   7   2   0     3708.36     3548.44    155.45 o
   8   2   0     1257.49     1377.99     94.46 o
   9   2   0      515.11      516.30     64.86 o
  10   2   0      149.41      211.56     55.85 o
  11   2   0      246.85      309.11     65.37 o
  12   2   0       67.05      127.40     54.05 o
 -11   3   0      200.53      228.29     68.72 o
 -10   3   0      120.84      134.09     54.82 o
  -9   3   0       65.26       77.73     28.79 o
  -8   3   0     1194.39     1182.10     80.69 o
  -7   3   0     2338.67     2401.73     88.28 o
  -6   3   0     2533.43     2490.83     85.82 o
  -5   3   0      121.19       84.28     19.09 o
  -4   3   0     5426.06     5604.61    146.09 o
  -3   3   0     8739.44     8811.61    211.52 o
  -2   3   0     4269.00     4563.55    113.84 o
  -1   3   0      257.99      252.40     16.09 o
   1   3   0     7456.90     7596.93    143.59 o
   2   3   0    10204.19     9957.47    188.10 o
   3   3   0     5066.53     5139.89    102.56 o
   4   3   0      218.24      196.49     19.27 o
   5   3   0     4816.74     4925.56    168.18 o
   6   3   0     7801.92     7809.91    159.02 o
   7   3   0     7543.09     7415.43    196.94 o
   8   3   0      278.45      223.40     46.84 o
   9   3   0      758.41      746.90     74.64 o
  10   3   0     1162.09     1148.15     95.49 o
  11   3   0      437.69      437.54     71.55 o
  12   3   0      287.91      319.40     69.23 o
 -10   4   0      244.15      402.54     80.04 o
  -9   4   0      482.29      594.29     59.97 o
  -8   4   0     2223.53     2391.24     96.13 o
  -7   4   0      884.40      788.00     51.26 o
  -6   4   0        0.95        5.46     20.11 o
  -5   4   0     3695.53     3527.98    107.21 o
  -4   4   0     5686.93     5802.39    152.15 o
  -3   4   0     3861.90     3661.12    100.04 o
  -2   4   0      560.72      539.00     25.48 o
  -1   4   0     1148.79     1053.69     40.28 o
   0   4   0    11647.13    11948.41    407.17 o
   1   4   0     1384.36     1189.92     33.32 o
   2   4   0     1369.36     1317.62     33.67 o
   3   4   0       99.99      124.92     10.66 o
   4   4   0     2833.02     2834.38     82.14 o
   5   4   0     7206.27     7103.05    181.29 o
   6   4   0     3617.31     3649.51    103.96 o
   7   4   0        9.80       21.80     31.91 o
   8   4   0       79.83       44.30     24.92 o
   9   4   0     2289.28     2182.55    125.86 o
  10   4   0     2521.95     2485.22    144.13 o
  11   4   0      259.46      331.50     67.43 o
  12   4   0        6.16      -35.00     44.27 o
 -10   5   0       76.06       43.50     58.17 o
  -9   5   0      411.22      460.11     50.20 o
  -8   5   0      484.14      458.63     47.23 o
  -7   5   0        0.56       21.03     25.57 o
  -6   5   0      935.51      953.18     53.59 o
  -5   5   0     6239.80     6342.33    172.41 o
  -4   5   0     7267.01     7172.91    185.30 o
  -3   5   0      285.52      290.53     23.57 o
  -2   5   0     1447.66     1376.51     67.82 o
  -1   5   0     3044.13     2942.89     53.18 o
   0   5   0     5591.75     5333.34    198.18 o
   2   5   0      183.50      194.35     13.42 o
   3   5   0     1474.78     1350.82     37.65 o
   4   5   0     3706.16     3859.15     84.67 o
   5   5   0     2573.10     2618.13     83.53 o
   6   5   0     1883.04     1676.91    253.13 o
   7   5   0     2166.06     2073.95    210.40 o
   8   5   0     4810.95     4559.04    142.72 o
   9   5   0      837.57      878.20     59.16 o
  10   5   0       88.15       97.55     43.75 o
  11   5   0       54.54      -15.70     39.64 o
  12   5   0      634.36      674.32     94.46 o
  -9   6   0      141.69      121.74     53.53 o
  -8   6   0       17.71       14.55     28.93 o
  -7   6   0      686.33      778.89     60.10 o
  -6   6   0     3276.94     3300.74    111.85 o
  -5   6   0     1082.94     1080.88     75.41 o
  -4   6   0     1186.62     1096.03     52.63 o
  -3   6   0      614.38      583.55     33.42 o
  -2   6   0     8967.70     9077.24    179.88 o
  -1   6   0    14881.44    14958.06    226.77 o
   0   6   0     2353.11     2422.42    109.90 o
   1   6   0      958.90     1002.22     59.97 o
   2   6   0     1667.30     1537.64     42.06 o
   3   6   0     5759.94     5879.53    122.37 o
   4   6   0     4146.83     4294.87    117.19 o
   5   6   0      885.23      861.49     44.68 o
   6   6   0       23.74       17.25     21.10 o
   7   6   0      119.29      107.18     26.37 o
   8   6   0     1896.16     1973.51     83.96 o
   9   6   0      826.36      792.27     58.55 o
  10   6   0       14.23        6.18     40.41 o
  11   6   0      204.90      167.81     59.97 o
  -8   7   0      102.44      188.91     56.11 o
  -7   7   0      380.87      468.17     70.52 o
  -6   7   0      686.10      577.55     73.35 o
  -5   7   0       94.31      101.74     37.06 o
  -4   7   0      801.15      916.95     46.36 o
  -3   7   0     2397.54     2275.37     76.00 o
  -2   7   0     5785.47     5658.22     95.15 o
  -1   7   0     3324.46     3315.25     76.19 o
   0   7   0      143.60      180.78     19.57 o
   2   7   0    13611.75    13540.04    261.82 o
   3   7   0     8130.01     8412.59    170.63 o
   4   7   0      725.46      676.99     30.50 o
   5   7   0      107.64      129.09     19.93 o
   6   7   0     2734.54     2675.40     93.23 o
   7   7   0     3369.68     3190.59    109.15 o
   8   7   0      710.17      767.02     54.75 o
   9   7   0        9.73       13.25     27.37 o
  10   7   0      399.80      458.55     51.97 o
  11   7   0      445.35      487.21     80.30 o
  -8   8   0      258.48      370.88     77.47 o
  -7   8   0      439.28      496.74     75.93 o
  -6   8   0       84.70       55.08     41.69 o
  -5   8   0       18.45       41.44     37.32 o
  -4   8   0      531.63      539.46     67.95 o
  -3   8   0     2337.70     2247.67     68.00 o
  -2   8   0     3054.20     2926.23     65.58 o
  -1   8   0        2.20       10.31     11.75 o
   0   8   0     1140.32     1119.84     77.47 o
   2   8   0    13269.01    13991.92    305.74 o
   3   8   0     1206.12     1217.89     83.36 o
   4   8   0     2453.93     2500.96     67.22 o
   5   8   0     2943.22     2998.93     77.32 o
   6   8   0     2033.50     2047.99     80.93 o
   7   8   0     1013.79      921.64     56.94 o
   8   8   0      126.67      113.77     32.27 o
   9   8   0      155.92      157.05     51.86 o
  10   8   0      357.81      322.27     48.41 o
  11   8   0      219.79      216.45     65.12 o
  -7   9   0      122.97      108.10     57.91 o
  -6   9   0       10.81       35.00     47.10 o
  -5   9   0      563.18      603.55     82.62 o
  -4   9   0     1007.56      918.06     91.37 o
  -3   9   0      431.49      439.86     64.34 o
  -2   9   0       46.49       11.58     33.20 o
  -1   9   0      462.37      433.94     58.94 o
   1   9   0     5806.45     5781.77    196.15 o
   2   9   0     1394.87     1368.29     84.68 o
   3   9   0      646.91      641.01     33.63 o
   4   9   0     4265.74     4429.95    105.93 o
   5   9   0     5113.80     5009.05    145.91 o
   6   9   0     3736.98     3678.06    120.82 o
   7   9   0       24.69       28.31     25.54 o
   8   9   0      580.35      530.36     50.77 o
   9   9   0      848.94      820.64     63.52 o
  10   9   0      446.70      508.03     58.17 o
  -6  10   0      309.20      273.08     75.93 o
  -5  10   0      556.79      770.33     98.32 o
  -4  10   0      935.67      947.14    102.18 o
  -3  10   0      237.21      215.68     59.71 o
  -2  10   0      253.31      257.63     58.68 o
  -1  10   0     1417.00     1391.12    102.95 o
   0  10   0     1802.17     1711.81    110.16 o
   1  10   0     1299.34     1338.65    138.21 o
   2  10   0      150.54      122.86     25.69 o
   3  10   0     4662.78     4709.04    112.84 o
   4  10   0     3722.87     3947.01     99.84 o
   5  10   0     1088.81     1035.49     58.42 o
   6  10   0       15.37       41.49     26.48 o
   7  10   0      673.92      714.14    107.07 o
   8  10   0     2948.85     3030.78    118.67 o
   9  10   0     1028.61     1048.39     73.38 o
  -4  11   0       24.58        7.98     49.93 o
  -3  11   0      126.57      151.85     54.82 o
  -2  11   0     1118.31     1104.40    103.47 o
  -1  11   0     1536.31     1518.00    116.33 o
   0  11   0      735.85      788.34     83.13 o
   1  11   0      102.63      103.72     42.47 o
   2  11   0      723.78      787.35     52.05 o
   3  11   0     1379.07     1384.07     92.40 o
   4  11   0     1496.24     1419.71     68.51 o
   5  11   0       94.46      109.38     44.53 o
   6  11   0     1094.61     1190.62    127.79 o
   7  11   0     1534.73     1664.81     84.03 o
   8  11   0     1233.96     1200.69     75.18 o
  -2  12   0     1178.94     1337.58    124.83 o
  -1  12   0      259.29      287.49     66.66 o
   0  12   0        5.08       54.56     45.04 o
   1  12   0      314.07      304.48     61.51 o
   2  12   0     1271.45     1391.37    102.95 o
   3  12   0      721.16      793.08     80.69 o
   4  12   0      175.11      168.07     51.99 o
   5  12   0       65.96       -2.83     41.18 o
   6  12   0      591.29      548.98     80.04 o
   7  12   0     1068.29     1083.04    108.61 o
   1  13   0     1423.35     1617.61    122.77 o
   2  13   0      708.24      712.93     83.90 o
   3  13   0      222.91      250.43     58.68 o
  -6 -12   1      266.32      287.49     68.46 o
  -5 -12   1     1394.23     1399.09    113.25 o
  -4 -12   1     1274.56     1338.35    106.81 o
  -3 -12   1       90.70       68.72     44.27 o
  -2 -12   1      104.54      164.21     50.45 o
  -1 -12   1      571.25      553.36     75.41 o
   0 -12   1      937.38      997.59    101.15 o
   1 -12   1      523.74      502.40     82.36 o
   2 -12   1       20.17       30.11     49.42 o
  -8 -11   1      802.11      716.79     96.00 o
  -7 -11   1      110.23       98.06     54.05 o
  -6 -11   1     1462.83     1363.58    108.61 o
  -5 -11   1     1975.55     1958.89    126.11 o
  -4 -11   1     1458.74     1468.84    105.52 o
  -3 -11   1       76.52      110.31     28.54 o
  -2 -11   1     1493.22     1636.28     75.61 o
  -1 -11   1     1297.12     1347.10    101.15 o
   0 -11   1      679.01      696.97     79.53 o
   1 -11   1      119.61      186.60     53.79 o
   2 -11   1       79.74       92.91     51.73 o
   3 -11   1      901.36      900.04    105.27 o
   4 -11   1      824.29      820.77    109.13 o
  -9 -10   1        8.41       -5.27     32.79 o
  -8 -10   1       81.08       86.08     49.42 o
  -7 -10   1     1384.67     1336.74     71.72 o
  -6 -10   1     4822.92     4946.94    353.89 o
  -5 -10   1     1842.31     1975.99    184.80 o
  -4 -10   1       14.13       32.69     32.17 o
  -3 -10   1     1183.46     1282.18     94.07 o
  -2 -10   1     3732.95     3656.51    119.74 o
  -1 -10   1     2682.14     2724.41    102.56 o
   0 -10   1      183.99      214.16     32.17 o
   1 -10   1      618.43      762.60     82.87 o
   2 -10   1     1390.19     1163.08    100.63 o
   3 -10   1      460.17      518.87     78.50 o
   4 -10   1      192.23      193.03     58.94 o
   5 -10   1       75.05       92.91     53.79 o
   6 -10   1      327.95      378.34     85.45 o
 -10  -9   1       92.58      101.70     40.85 o
  -9  -9   1       94.07      117.62     37.04 o
  -8  -9   1     1547.88     1590.24    146.45 o
  -7  -9   1     1512.31     1373.52     70.25 o
  -6  -9   1     1154.04     1037.11     57.60 o
  -5  -9   1       38.46       45.00     23.34 o
  -4  -9   1     1225.18     1240.48     48.85 o
  -3  -9   1     5609.00     5405.00    154.49 o
  -2  -9   1     5567.31     5770.95    128.20 o
  -1  -9   1     2024.71     1979.95     75.42 o
   0  -9   1      201.06      206.71     27.94 o
   2  -9   1     2601.90     2669.76    147.73 o
   3  -9   1      638.46      642.92     78.50 o
   4  -9   1       32.40       49.67     44.78 o
   5  -9   1      182.03      238.33     64.86 o
   6  -9   1      291.19      303.45     70.26 o
   7  -9   1      163.01      118.39     58.42 o
 -10  -8   1       49.06       42.45     34.06 o
  -9  -8   1      343.97      331.02     45.13 o
  -8  -8   1      706.79      651.38     53.71 o
  -7  -8   1      719.48      804.60     88.41 o
  -6  -8   1      131.29      129.04     26.93 o
  -5  -8   1     2003.33     1944.19     75.13 o
  -4  -8   1     2311.51     2363.88     65.16 o
  -3  -8   1     4024.93     3881.52     98.51 o
  -2  -8   1     2143.58     1961.32     55.32 o
  -1  -8   1      144.25      143.76     17.64 o
   0  -8   1     6171.69     6159.62    131.04 o
   1  -8   1     6573.66     5924.02    243.22 o
   2  -8   1     2007.45     2012.23    158.93 o
   3  -8   1       42.20       61.00     41.18 o
   4  -8   1      243.77      316.83     61.77 o
   5  -8   1     1319.26     1451.08    111.70 o
   6  -8   1      361.64      569.57     80.82 o
   7  -8   1       41.93       55.08     45.30 o
   8  -8   1       32.05       76.18     52.76 o
 -11  -7   1       26.87      -33.46     39.89 o
 -10  -7   1      464.74      498.02     54.47 o
  -9  -7   1     1730.11     1570.31     78.99 o
  -8  -7   1     1073.83     1130.51     64.82 o
  -7  -7   1       14.17       15.88     22.92 o
  -6  -7   1      628.29      670.01     45.17 o
  -5  -7   1     2840.92     2670.48     96.90 o
  -4  -7   1     4422.34     4320.25     98.18 o
  -3  -7   1     1220.18     1185.34     39.61 o
  -2  -7   1      145.78      135.32     20.65 o
  -1  -7   1     5834.15     5778.25    121.41 o
   0  -7   1     9946.45    10133.93    199.72 o
   1  -7   1     4116.50     3834.77    258.70 o
   2  -7   1      125.45      143.58     15.35 o
   3  -7   1     1791.04     1728.85     43.28 o
   4  -7   1     2896.18     2814.92    150.31 o
   5  -7   1      949.72      926.04     86.22 o
   6  -7   1      710.78      791.94     85.19 o
   7  -7   1       20.96       11.84     40.92 o
   8  -7   1      310.35      415.40     73.09 o
   9  -7   1      155.77      193.80     62.54 o
 -11  -6   1      445.14      526.59     82.87 o
 -10  -6   1     1122.89     1211.19     81.07 o
  -9  -6   1      327.86      356.73     60.23 o
  -8  -6   1       13.96       20.93     24.15 o
  -7  -6   1      745.08      733.13     49.14 o
  -6  -6   1     2581.24     2355.67    150.95 o
  -5  -6   1     1230.42     1123.11     52.57 o
  -4  -6   1      358.83      389.66     27.78 o
  -3  -6   1      186.95      165.05     15.59 o
  -1  -6   1    10959.64    10997.94    212.56 o
   0  -6   1     7447.76     7690.64    153.13 o
   1  -6   1       24.15       19.25      9.50 o
   2  -6   1     1872.15     1972.00     39.79 o
   3  -6   1     4375.25     4281.88    117.37 o
   4  -6   1    10178.30     9579.29    242.96 o
   5  -6   1      596.00      686.39     42.23 o
   6  -6   1        7.95       12.51     32.43 o
   7  -6   1      594.94      643.70     77.21 o
   8  -6   1      906.32     1033.36     97.03 o
   9  -6   1      435.47      541.78     76.70 o
 -11  -5   1      873.26     1033.36    102.44 o
 -10  -5   1     1458.74     1573.59    116.33 o
  -9  -5   1      489.88      481.18     48.08 o
  -8  -5   1      768.09      698.82     62.41 o
  -7  -5   1     1947.07     1889.88    118.52 o
  -6  -5   1     4514.15     3988.45    527.36 o
  -5  -5   1     3845.18     3780.83    110.65 o
  -4  -5   1      478.21      488.27     21.77 o
  -3  -5   1     7972.82     7882.74    172.39 o
  -2  -5   1     2364.98     2155.37     51.51 o
  -1  -5   1     1547.98     1325.30     35.84 o
   0  -5   1     1203.25     1176.57     37.10 o
   1  -5   1     5536.89     5793.91    119.78 o
   2  -5   1     9229.26     9258.70    221.19 o
   3  -5   1     2599.26     2555.92    120.07 o
   4  -5   1      688.62      683.42     37.09 o
   5  -5   1       17.39       10.25     41.05 o
   6  -5   1     3091.64     3161.01    137.95 o
   7  -5   1     1567.13     1512.96    101.15 o
   8  -5   1      652.49      780.77     57.78 o
   9  -5   1       12.79      -10.51     28.72 o
  10  -5   1       19.62       40.15     41.95 o
 -11  -4   1      215.65      169.87     56.88 o
 -10  -4   1        3.40       56.11     42.47 o
  -9  -4   1      397.60      433.55     44.77 o
  -8  -4   1     2086.69     2040.64    176.95 o
  -7  -4   1     6871.18     6171.06    394.30 o
  -6  -4   1     4782.17     4793.19    136.68 o
  -5  -4   1        3.41        7.77     15.61 o
  -4  -4   1     5290.34     5369.51    208.99 o
  -3  -4   1    13265.52    13564.26    257.11 o
  -2  -4   1    11064.41    11254.79    213.90 o
  -1  -4   1      876.00      986.82     27.32 o
   0  -4   1     2144.39     2142.58     47.87 o
   1  -4   1     3852.07     3902.87     83.00 o
   2  -4   1     4321.93     4244.09    107.84 o
   3  -4   1     5102.49     5150.64    131.70 o
   4  -4   1      148.37      168.60     20.66 o
   5  -4   1     2374.73     2367.47    158.80 o
   6  -4   1     4979.49     4607.65    136.53 o
   7  -4   1     2190.68     2239.24     86.81 o
   8  -4   1       24.40       95.77     44.53 o
   9  -4   1      240.16      287.12     41.30 o
  10  -4   1      550.16      549.61     54.85 o
 -12  -3   1       59.82       84.93     53.79 o
 -11  -3   1       33.14       68.46     43.24 o
 -10  -3   1      354.48      341.54     65.37 o
  -9  -3   1     1387.58     1306.70     96.00 o
  -8  -3   1     1760.95     1788.90     77.62 o
  -7  -3   1     1337.38     1245.10     82.10 o
  -6  -3   1      165.28      168.83     24.84 o
  -5  -3   1     7028.29     6877.54    175.71 o
  -4  -3   1    26816.09    26661.64    601.27 o
  -3  -3   1     7518.62     7643.82    148.56 o
  -2  -3   1     1236.76     1283.09     45.09 o
  -1  -3   1     1193.60     1103.89     34.85 o
   0  -3   1    29516.49    29420.45    537.74 o
   1  -3   1    13306.93    12734.69    433.16 o
   2  -3   1      264.13      250.24     26.64 o
   3  -3   1      214.69      209.33     17.63 o
   4  -3   1     1084.45     1051.09     42.94 o
   5  -3   1     4641.56     4750.40    169.61 o
   6  -3   1     1462.03     1478.16     63.06 o
   7  -3   1        3.36        2.66     21.38 o
   8  -3   1      558.88      482.19     61.64 o
   9  -3   1      894.59      939.32     98.06 o
  10  -3   1      592.65      645.76     82.62 o
  11  -3   1      130.88      189.43     62.80 o
 -12  -2   1        3.20       29.34     45.30 o
 -11  -2   1       75.31       80.82     45.56 o
 -10  -2   1      209.85       96.00     44.01 o
  -9  -2   1      560.55      617.96     72.84 o
  -8  -2   1      781.34      669.69     69.75 o
  -7  -2   1       24.98       33.13     22.08 o
  -6  -2   1     4017.16     4078.07    118.29 o
  -5  -2   1     9702.85    10233.66    312.84 o
  -4  -2   1    15277.20    15488.49    357.68 o
  -3  -2   1      844.47      914.90     35.32 o
  -2  -2   1     2492.38     2433.58     51.32 o
   0  -2   1    26342.41    24582.19    547.12 o
   1  -2   1     3163.94     3127.87    113.37 o
   2  -2   1       20.67        8.85      7.01 o
   3  -2   1     7067.77     7323.86    176.61 o
   4  -2   1    12410.74    13231.75    325.71 o
   5  -2   1     1041.63     1044.75     45.13 o
   6  -2   1       90.21       98.89     32.94 o
   7  -2   1      415.20      335.06     64.60 o
   8  -2   1      870.18      914.56     53.19 o
   9  -2   1      823.08      833.88     53.35 o
  10  -2   1      155.55      184.02     54.82 o
  11  -2   1      166.46      178.88     58.42 o
 -11  -1   1      231.24      237.56     60.48 o
 -10  -1   1      241.86      402.79     67.43 o
  -9  -1   1      329.71      275.39     55.85 o
  -8  -1   1       36.25       64.86     35.52 o
  -7  -1   1     1268.07     1182.38     83.39 o
  -6  -1   1     5187.02     5340.01    114.41 o
  -5  -1   1     7450.79     7789.13    156.00 o
  -4  -1   1       91.57       96.80     12.92 o
  -3  -1   1     5676.08     5473.49    107.79 o
  -2  -1   1    11119.54    11020.06    250.67 o
  -1  -1   1    11080.49    11292.53    256.06 o
   0  -1   1    24099.98    22620.16    507.30 o
   1  -1   1      196.54      196.88      9.54 o
   2  -1   1    10209.69    10898.15    250.60 o
   3  -1   1     9942.11    10134.07    238.46 o
   4  -1   1     7975.18     8172.93    198.90 o
   5  -1   1     1339.92     1450.86     53.91 o
   6  -1   1     1264.87     1321.41     53.86 o
   7  -1   1     1191.19     1145.74     52.62 o
   8  -1   1      854.63      935.85     51.11 o
   9  -1   1      270.38      183.40     32.69 o
  10  -1   1       10.80       -6.43     36.03 o
  11  -1   1      378.68      336.13     65.37 o
  12  -1   1      209.15      234.47     63.06 o
 -11   0   1      257.39      381.95     72.07 o
 -10   0   1      224.87      225.98     58.68 o
  -9   0   1        3.23        6.43     34.23 o
  -8   0   1      253.96      274.36     53.02 o
  -7   0   1     2783.11     2824.13     87.62 o
  -6   0   1     1426.64     1493.20     53.60 o
  -5   0   1      721.14      689.49     31.13 o
  -4   0   1     1948.65     2240.76     53.01 o
  -3   0   1    14594.68    14885.42    278.52 o
  -2   0   1    44896.60    41995.51   1219.16 o
  -1   0   1     3727.37     3987.22     93.99 o
   0   0   1       16.71       -1.54      1.03 o
   1   0   1    13906.89    12811.80    564.30 o
   2   0   1    53364.98    47400.11   1052.91 o
   3   0   1    33378.79    32469.91    727.79 o
   4   0   1      813.67     1097.31    173.34 o
   5   0   1      326.07      184.47     51.48 o
   7   0   1     2887.30     2973.98    137.18 o
   8   0   1     1419.09     1464.94     61.55 o
   9   0   1        2.72       20.33     32.94 o
  10   0   1      278.83      310.65     58.94 o
  11   0   1       40.65       63.57     42.72 o
  12   0   1      130.73      178.62     58.94 o
 -11   1   1      372.57      408.20     76.96 o
 -10   1   1      123.18       42.98     42.98 o
  -9   1   1       67.59      141.30     49.42 o
  -8   1   1     1450.15     1462.92    102.69 o
  -7   1   1     2680.09     2494.81     83.64 o
  -6   1   1      586.17      559.51     33.79 o
  -5   1   1     4352.59     3985.46    538.30 o
  -4   1   1     2256.02     2092.72     93.94 o
  -3   1   1      665.60      622.85     40.15 o
  -2   1   1      161.84      126.55     13.51 o
  -1   1   1      103.63      104.62      5.98 o
   0   1   1    11607.15    11773.24    263.62 o
   2   1   1    23938.39    22356.42    682.56 o
   3   1   1      138.82      139.88     12.99 o
   4   1   1     3016.97     3246.86    106.17 o
   5   1   1    12254.34    12586.59    296.86 o
   6   1   1     8960.52     8956.88    256.60 o
   7   1   1     2517.52     2488.85     79.84 o
   8   1   1       93.43      101.74     32.17 o
   9   1   1      204.32      251.20     49.42 o
  10   1   1     1483.96     1353.80    101.92 o
  11   1   1      549.63      532.25     73.61 o
  12   1   1        7.60      -45.04     37.58 o
 -11   2   1        0.16      -58.42     40.41 o
 -10   2   1      229.99      280.28     62.54 o
  -9   2   1     1117.93     1196.54    101.15 o
  -7   2   1      732.45      679.07     53.02 o
  -6   2   1       49.75       54.20     19.15 o
  -5   2   1     1494.76     1539.39     56.61 o
  -4   2   1     4628.94     4449.12    118.39 o
  -3   2   1     4810.72     4929.84    124.62 o
  -2   2   1     2303.95     2439.64     66.27 o
  -1   2   1      483.17      473.46     32.56 o
   0   2   1     1863.69     1940.44     40.18 o
   1   2   1     7496.08     7991.96    149.29 o
   2   2   1    12925.39    12871.13    288.94 o
   3   2   1     6452.63     6675.75    158.50 o
   4   2   1     8485.78     8614.06    168.05 o
   5   2   1     5675.30     5684.35    143.31 o
   6   2   1     4431.32     4397.47    218.25 o
   7   2   1      104.76      133.51     19.60 o
   9   2   1     2108.90     1961.46    115.56 o
  10   2   1      628.06      786.28     80.04 o
  11   2   1       96.60       56.88     47.36 o
  12   2   1        5.08      101.41     48.13 o
 -10   3   1      617.22      666.86     90.60 o
  -9   3   1     1159.64     1042.11     99.60 o
  -8   3   1      720.35      591.75     93.81 o
  -7   3   1      116.80      132.04     26.54 o
  -6   3   1     6210.12     6115.58    259.69 o
  -5   3   1     7480.68     7521.53    194.53 o
  -4   3   1     1714.60     1661.40     58.95 o
  -3   3   1      394.86      427.44     44.53 o
  -2   3   1     3580.74     3779.77     97.61 o
  -1   3   1    15122.00    15339.72    284.12 o
   0   3   1     2085.08     2025.05     34.93 o
   1   3   1     1248.34     1260.91     30.15 o
   2   3   1     1182.89     1316.31     32.06 o
   3   3   1     5303.79     5544.90    186.85 o
   4   3   1    10681.13    10484.46    341.54 o
   5   3   1     5460.91     5549.35    115.93 o
   6   3   1      187.34      259.31     18.02 o
   7   3   1     2413.77     2334.11    106.81 o
   8   3   1     4298.52     3899.76    173.73 o
   9   3   1     2130.55     2003.15    119.94 o
  10   3   1      445.75      453.24     67.95 o
  11   3   1      233.98      272.05     59.20 o
  12   3   1      225.88      228.81     63.57 o
 -10   4   1      169.77      178.10     65.37 o
  -9   4   1       46.65       44.27     49.67 o
  -8   4   1      187.71      227.94     50.57 o
  -7   4   1     1913.01     2121.08    132.29 o
  -6   4   1     1118.74      953.07     84.29 o
  -5   4   1     4806.71     4691.56    191.49 o
  -4   4   1     1629.53     1558.92     59.22 o
  -3   4   1     1950.79     1786.60     59.22 o
  -2   4   1    15036.32    14982.78    345.56 o
  -1   4   1     7197.29     7460.21    143.37 o
   0   4   1     4236.51     4430.42     71.19 o
   1   4   1      279.23      285.32     13.41 o
   2   4   1     7230.98     7114.36    138.26 o
   3   4   1     7049.04     7273.68    142.97 o
   4   4   1     1867.66     1820.75     59.37 o
   5   4   1      343.94      372.00     32.94 o
   6   4   1      111.18      112.64     13.24 o
   7   4   1     5554.61     5292.66    216.07 o
   8   4   1     4417.29     4374.87    190.72 o
   9   4   1      195.30      181.45     46.84 o
  10   4   1      477.56      321.72     61.77 o
  11   4   1      374.10      379.37     68.46 o
  12   4   1     1191.40     1114.44    106.55 o
 -10   5   1        9.57      -27.28     58.42 o
  -9   5   1       80.76       89.75     39.89 o
  -8   5   1      399.19      497.47     47.49 o
  -7   5   1     1768.50     1854.86     81.57 o
  -6   5   1     1656.74     1665.10     72.49 o
  -5   5   1      215.45      212.13     28.28 o
  -4   5   1      268.39      270.83     27.19 o
  -3   5   1     8688.67     8573.59    211.73 o
  -2   5   1    16687.30    16989.74    319.32 o
  -1   5   1     1705.53     1537.97     38.36 o
   0   5   1      376.26      346.46     12.73 o
   1   5   1     1191.64     1051.41     29.91 o
   2   5   1    15402.58    16023.56    301.25 o
   3   5   1     8142.98     8381.93    164.89 o
   4   5   1      183.41      162.11     13.73 o
   5   5   1     1399.18     1442.25     55.56 o
   6   5   1     2641.72     2605.90     87.45 o
   7   5   1     1758.03     1731.95     71.79 o
   8   5   1      318.64      225.42     34.20 o
   9   5   1      217.08      153.91     46.33 o
  10   5   1     1153.17      990.64     89.05 o
  11   5   1      371.49      422.87     73.35 o
  12   5   1       90.08      145.93     60.48 o
  -9   6   1      210.01      192.16     66.15 o
  -8   6   1      363.63      397.84     72.71 o
  -7   6   1       61.83       56.06     27.08 o
  -6   6   1      679.25      579.75     45.40 o
  -5   6   1      608.43      584.22     93.17 o
  -4   6   1     5642.62     5510.59    152.11 o
  -3   6   1     8665.23     7790.04    454.27 o
  -2   6   1     3401.80     3332.81     78.21 o
  -1   6   1      170.19      179.28     10.72 o
   0   6   1     9252.78     9621.99    187.43 o
   1   6   1    20474.92    20627.15    385.81 o
   2   6   1    13371.73    13772.26    263.22 o
   3   6   1      101.81       96.31     12.93 o
   4   6   1      649.87      656.17     27.57 o
   5   6   1     2870.37     2848.22    115.05 o
   6   6   1     5123.92     5230.06    147.19 o
   7   6   1      916.05      785.16     76.96 o
   8   6   1       18.87       49.97     26.14 o
   9   6   1      434.91      384.87     44.58 o
  10   6   1      208.60      232.92     57.39 o
  11   6   1      323.45      282.08     67.43 o
  12   6   1        1.92        6.95     49.42 o
  -8   7   1       77.07       57.65     45.81 o
  -7   7   1       19.19       36.05     29.16 o
  -6   7   1      246.06      300.13     38.50 o
  -5   7   1      606.52      598.25     43.55 o
  -4   7   1     1965.86     1845.79     71.81 o
  -3   7   1      601.61      618.30     38.19 o
  -2   7   1      266.80      236.21     24.32 o
  -1   7   1     5596.32     5597.53     94.58 o
   0   7   1     9431.75     9396.15    185.35 o
   1   7   1     8487.50     8395.84    214.87 o
   2   7   1     1354.74     1339.91     56.11 o
   3   7   1     2561.74     2564.97     64.34 o
   4   7   1    13910.17    14350.24    279.59 o
   5   7   1     9786.95     9167.28    487.24 o
   6   7   1     1662.36     1697.70     70.18 o
   7   7   1        1.77      -14.72     19.56 o
   8   7   1     1012.32     1072.68    171.15 o
   9   7   1     1456.85     1319.88     73.33 o
  10   7   1      548.90      530.45     78.50 o
  11   7   1       36.49       61.26     42.98 o
  12   7   1        7.71      -69.11     46.07 o
  -7   8   1        3.52      -12.10     41.44 o
  -6   8   1      241.42      325.07     63.06 o
  -5   8   1     1265.56     1179.53    101.15 o
  -4   8   1      874.88      762.27     47.08 o
  -3   8   1       14.43       34.06     18.83 o
  -2   8   1     1305.35     1226.82     38.44 o
  -1   8   1     3728.90     3451.88    102.08 o
   0   8   1     5250.22     5473.14    140.43 o
   1   8   1      314.27      265.46     57.73 o
   2   8   1     5756.64     5641.17    121.80 o
   3   8   1     7307.08     7350.85    153.99 o
   4   8   1     6444.95     6659.46    185.78 o
   5   8   1     1164.99     1183.10     44.04 o
   6   8   1      871.64      875.10     51.57 o
   7   8   1     2627.13     2456.84     94.59 o
   8   8   1      789.80      790.38     56.30 o
   9   8   1      581.15      540.20     53.16 o
  10   8   1      310.23      377.57     71.81 o
  11   8   1       18.86      -38.09     40.41 o
  -7   9   1      410.55      474.86     82.10 o
  -6   9   1      831.34      857.58     93.94 o
  -5   9   1      449.51      384.78     72.07 o
  -4   9   1        5.62      -13.13     36.80 o
  -3   9   1      795.32      755.40     79.53 o
  -2   9   1     1588.86     1514.66    102.95 o
   0   9   1      289.75      301.47     28.17 o
   1   9   1       26.30       15.72     11.12 o
   2   9   1     2646.78     2621.65    111.38 o
   3   9   1     9011.34     8720.64    181.76 o
   4   9   1     3731.23     3633.34    228.35 o
   5   9   1      422.65      470.21     38.33 o
   6   9   1     2386.83     2632.11     96.17 o
   7   9   1     3523.92     3530.01    121.28 o
   8   9   1     2231.98     2250.63    145.29 o
   9   9   1       86.82      102.72     36.11 o
  10   9   1       80.18      142.63     39.04 o
  11   9   1      210.97      227.78     68.20 o
  -5  10   1        2.87       -9.27     39.38 o
  -4  10   1      533.51      538.94     79.53 o
  -3  10   1     1512.52     1447.74    111.19 o
  -2  10   1      980.52      990.64     91.11 o
  -1  10   1      243.60      210.28     49.93 o
   0  10   1      137.44      171.41     44.53 o
   1  10   1     3082.31     2932.34     96.14 o
   2  10   1     1151.77     1112.62     60.11 o
   3  10   1      531.62      535.78     32.04 o
   4  10   1        5.69       -1.82     15.27 o
   5  10   1     2394.54     2410.13     72.71 o
   6  10   1     3864.34     4065.31    132.55 o
   7  10   1      520.46      546.16     80.43 o
   8  10   1      313.80      263.84     43.80 o
   9  10   1      154.87      170.58     57.78 o
  10  10   1      990.36      967.48    145.16 o
  -4  11   1     1591.12     1510.54    133.06 o
  -3  11   1     1159.41     1340.67    119.68 o
  -2  11   1      186.42      198.18     56.88 o
  -1  11   1      139.07      140.53     48.39 o
   0  11   1      793.25      871.22     85.45 o
   1  11   1     1784.79     1845.90    117.36 o
   2  11   1     1078.13      987.04     81.59 o
   3  11   1        3.67       23.26     22.96 o
   4  11   1      383.58      438.62     32.66 o
   5  11   1     1185.75     1234.71     66.10 o
   6  11   1     1278.48     1280.87     69.37 o
   7  11   1      122.35      155.83     36.88 o
   8  11   1      333.75      323.50     48.41 o
   9  11   1     1046.46     1112.50     94.59 o
  -2  12   1       57.60      -11.32     42.21 o
  -1  12   1     1011.25     1088.18    106.30 o
   0  12   1     2467.06     2282.15    145.42 o
   1  12   1      660.64      771.35     82.36 o
   2  12   1        4.33      -18.79     32.43 o
   3  12   1      125.05      135.12     45.56 o
   4  12   1      725.02      816.49     70.78 o
   5  12   1     1011.68      947.40     90.34 o
   6  12   1      219.14      221.86     60.23 o
   7  12   1        7.91       19.36     30.50 o
   8  12   1      205.52      284.50     73.61 o
   0  13   1      879.88      960.27    102.44 o
   1  13   1        3.30       20.85     40.92 o
   2  13   1      713.42      708.30     84.16 o
   3  13   1     1456.96     1562.27    113.50 o
   5  13   1      360.91      378.08     73.61 o
   6  13   1        7.08       99.86     56.37 o
  -5 -12   2      288.03      200.50     62.28 o
  -4 -12   2       45.63      -12.61     42.47 o
  -3 -12   2      826.57      867.87     90.08 o
  -2 -12   2     1430.07     1492.23     80.69 o
  -1 -12   2      373.13      421.32     71.04 o
   0 -12   2       40.90       49.93     42.98 o
   1 -12   2      583.46      590.16     86.99 o
   2 -12   2      383.94      387.09     83.90 o
  -7 -11   2     1735.04     1693.02    127.92 o
  -6 -11   2     1397.11     1208.64    107.84 o
  -5 -11   2        4.44       29.08     39.12 o
  -4 -11   2     1825.48     1981.79    129.20 o
  -3 -11   2     2482.80     2482.13    143.10 o
  -2 -11   2     1750.08     1906.49    102.05 o
  -1 -11   2      140.75      185.23     33.71 o
   0 -11   2      416.03      431.10     68.46 o
   1 -11   2      965.32      984.20     99.60 o
   2 -11   2      488.90      588.62     87.77 o
   3 -11   2       97.20       38.86     45.81 o
   4 -11   2        2.40       18.53     51.48 o
  -8 -10   2     1234.63     1199.16     73.47 o
  -7 -10   2      272.86      197.15     56.88 o
  -6 -10   2       50.49       79.27     45.30 o
  -5 -10   2     1394.29     1354.31     99.60 o
  -4 -10   2     4588.78     4752.70    214.39 o
  -3 -10   2     3712.60     3947.06    208.35 o
  -2 -10   2       49.57       69.32     25.20 o
  -1 -10   2      914.50      916.38     55.14 o
   0 -10   2     2163.32     2190.47     88.06 o
   1 -10   2     1668.92     1740.37    119.94 o
   2 -10   2      519.08      616.16     80.82 o
   3 -10   2       49.76       57.39     49.42 o
   4 -10   2      523.21      602.52     88.54 o
   5 -10   2      208.03      155.97     64.60 o
  -9  -9   2      221.26      264.36     45.64 o
  -8  -9   2      117.71      118.78     37.32 o
  -7  -9   2       44.70       36.25     33.46 o
  -6  -9   2     1083.30     1071.17     59.67 o
  -5  -9   2     3702.92     3641.09    143.74 o
  -4  -9   2     2375.08     2278.59     84.17 o
  -3  -9   2      207.62      229.69     30.18 o
  -2  -9   2      629.84      647.54     46.84 o
  -1  -9   2     4250.20     4229.56    129.63 o
   0  -9   2     5165.39     4982.87    148.11 o
   1  -9   2     1265.61     1273.15     61.68 o
   2  -9   2        2.01       45.30     39.64 o
   3  -9   2      759.63      795.81     89.31 o
   4  -9   2     1044.11     1086.38    108.10 o
   5  -9   2      345.82      332.79     76.18 o
   6  -9   2       59.44       99.86     54.05 o
   7  -9   2       67.45       56.37     57.65 o
 -10  -8   2      431.48      361.39     53.57 o
  -9  -8   2      470.27      385.14     48.22 o
  -8  -8   2       82.56       98.40     31.26 o
  -7  -8   2     1305.29     1315.05     68.23 o
  -6  -8   2     1093.78     1034.45     69.36 o
  -5  -8   2     1152.03     1274.13     60.37 o
  -4  -8   2      103.28      137.22     44.40 o
  -3  -8   2     1832.76     1625.33     93.43 o
  -2  -8   2     3340.93     3283.10     80.69 o
  -1  -8   2     4010.92     3429.20    387.99 o
   0  -8   2     5397.54     5594.87    263.81 o
   1  -8   2       54.92       20.50     20.27 o
   2  -8   2     2632.23     2689.21    103.46 o
   3  -8   2     5893.27     5872.03    260.98 o
   4  -8   2     1591.73     1559.95    114.79 o
   5  -8   2      180.98      238.07     63.06 o
   6  -8   2       10.41       18.02     44.78 o
   7  -8   2      171.64      197.41     66.40 o
   8  -8   2      250.01      318.89     72.84 o
 -10  -7   2      292.43      344.61     75.67 o
  -9  -7   2        8.88      -19.30     26.02 o
  -8  -7   2      240.35      250.79     38.28 o
  -7  -7   2     2891.04     2660.98     98.43 o
  -6  -7   2     2158.07     2282.98     86.24 o
  -5  -7   2        9.52       28.64     21.05 o
  -4  -7   2     1551.75     1556.13     48.54 o
  -3  -7   2     3111.37     2859.82     88.89 o
  -2  -7   2     2254.66     2095.87     74.36 o
  -1  -7   2     1976.55     1973.27     53.22 o
   0  -7   2      103.41       91.05     14.22 o
   1  -7   2     3235.85     3206.58    121.74 o
   2  -7   2     5895.58     6141.68    330.08 o
   3  -7   2     2912.36     2554.20    140.01 o
   4  -7   2     1128.88     1229.23     98.83 o
   5  -7   2      470.02      544.35     73.87 o
   6  -7   2     1323.39     1452.89    112.47 o
   7  -7   2     1202.42     1232.06    112.22 o
   8  -7   2      320.99      360.07     75.41 o
   9  -7   2       42.42      -13.38     48.13 o
 -11  -6   2      224.80      218.50     47.94 o
 -10  -6   2       10.57       10.99     29.68 o
  -9  -6   2      913.78      911.44     62.67 o
  -8  -6   2     2610.82     2335.30    144.13 o
  -7  -6   2     1730.65     1679.16     72.99 o
  -6  -6   2      329.48      327.79     33.92 o
  -5  -6   2      627.98      672.27     55.08 o
  -4  -6   2     3839.28     3865.95     99.23 o
  -3  -6   2     5522.86     5498.44    142.65 o
  -2  -6   2      504.62      567.56     25.16 o
  -1  -6   2       21.44       20.93      9.74 o
   0  -6   2     1453.79     1355.10     38.97 o
   1  -6   2     8470.85     8830.67    175.56 o
   2  -6   2     9044.71     9700.77    234.04 o
   3  -6   2       18.56       20.83      8.12 o
   4  -6   2      760.58      676.13     70.52 o
   5  -6   2     2510.55     2567.58    145.67 o
   6  -6   2     3954.52     4453.11    213.36 o
   7  -6   2      855.50     1025.13     93.68 o
   8  -6   2       28.39       32.69     44.53 o
   9  -6   2       92.01       33.72     47.87 o
 -11  -5   2       25.74       31.91     50.70 o
 -10  -5   2      147.83      163.11     40.85 o
  -9  -5   2      843.69      953.81     63.28 o
  -8  -5   2     3297.88     3256.87    114.80 o
  -7  -5   2      568.14      540.32     43.13 o
  -6  -5   2      179.10      156.43     27.84 o
  -5  -5   2     3746.43     3859.89    189.56 o
  -4  -5   2     5617.82     5583.17    117.06 o
  -3  -5   2     2815.30     2684.71     63.41 o
  -2  -5   2      147.52      203.75     18.53 o
  -1  -5   2     8674.15     8761.30    171.21 o
   0  -5   2     5381.43     5376.59    110.15 o
   1  -5   2     1864.25     1770.56     52.75 o
   2  -5   2      145.29      131.75     10.50 o
   3  -5   2      798.34      864.17     63.06 o
   4  -5   2     5488.65     4960.23    300.23 o
   5  -5   2     2077.02     2030.11    117.75 o
   6  -5   2     1028.62     1051.49     54.39 o
   7  -5   2       12.51       51.65     25.34 o
   8  -5   2      504.05      414.37     65.12 o
   9  -5   2     1024.67     1095.39    100.12 o
  10  -5   2      371.13      450.66     75.15 o
 -11  -4   2      394.13      464.56     78.24 o
 -10  -4   2     1378.47     1588.01    118.14 o
  -9  -4   2     1225.45     1237.46     73.35 o
  -8  -4   2      443.14      438.63     42.02 o
  -7  -4   2      470.64      461.38     39.86 o
  -6  -4   2     5061.46     4858.55    139.49 o
  -5  -4   2     9482.93     9303.50    231.69 o
  -4  -4   2     9161.84     9143.04    179.85 o
  -3  -4   2        7.92       13.84      7.83 o
  -2  -4   2     4788.27     4727.25    275.53 o
  -1  -4   2     5786.25     5880.57    117.31 o
   0  -4   2     7527.45     7313.07    142.57 o
   1  -4   2     3034.13     3144.11     80.82 o
   2  -4   2     1022.41      973.65     42.21 o
   3  -4   2     5653.67     5665.40    141.80 o
   4  -4   2     1962.75     1983.44    104.49 o
   5  -4   2     1408.55     1444.99     57.91 o
   6  -4   2        1.02       13.24     20.22 o
   7  -4   2     2035.79     2139.51     84.44 o
   8  -4   2     1083.86      962.77    134.22 o
   9  -4   2      549.38      657.07     55.07 o
  10  -4   2       81.64      120.97     48.39 o
 -11  -3   2      141.60       86.99     50.70 o
 -10  -3   2       80.38       75.67     45.56 o
  -9  -3   2       78.95       93.03     29.09 o
  -8  -3   2      285.19      294.14     46.20 o
  -7  -3   2     1399.07     1433.59     64.59 o
  -6  -3   2     5842.92     5572.42    480.65 o
  -5  -3   2     6264.75     6089.97    159.69 o
  -4  -3   2      815.23      802.16     55.21 o
  -3  -3   2     5753.31     6000.17    119.82 o
  -2  -3   2    34357.33    33984.60    623.28 o
  -1  -3   2    24607.00    24133.77    443.88 o
   0  -3   2      184.86      156.73     13.77 o
   1  -3   2     1503.40     1501.68     41.47 o
   2  -3   2     5437.68     5585.67    134.54 o
   3  -3   2     8879.82     8861.78    211.37 o
   4  -3   2     1993.28     2028.27     89.44 o
   5  -3   2      105.70      116.02     20.96 o
   6  -3   2      646.71      669.76     42.36 o
   7  -3   2     1857.59     1792.29     74.42 o
   8  -3   2     1393.41     1368.70     67.94 o
   9  -3   2        5.53       40.68     29.34 o
  10  -3   2      358.63      361.79     44.45 o
  11  -3   2      529.49      514.24     78.50 o
 -11  -2   2      470.76      522.47     78.24 o
 -10  -2   2       34.11       -9.27     33.72 o
  -9  -2   2      149.34      163.69     48.64 o
  -8  -2   2      726.90      797.83     52.04 o
  -7  -2   2     1359.16     1273.96     61.04 o
  -6  -2   2     1496.16     1553.41     63.00 o
  -5  -2   2       26.65       43.82     16.67 o
  -4  -2   2     2911.55     2772.06     81.51 o
  -3  -2   2    17962.13    17999.37    408.90 o
  -2  -2   2     8187.79     7798.98    149.39 o
   0  -2   2      948.56     1047.80     32.18 o
   1  -2   2    15739.36    15692.19    530.19 o
   2  -2   2    23078.34    23119.18    519.80 o
   3  -2   2     1497.86     1413.72     96.13 o
   4  -2   2      629.72      557.67     54.69 o
   5  -2   2      394.26      382.01     28.59 o
   6  -2   2     3102.50     3142.10     98.91 o
   7  -2   2      686.20      740.19     45.74 o
   8  -2   2       17.66      -10.07     20.20 o
   9  -2   2       19.95       15.04     23.66 o
  10  -2   2      139.53      172.07     34.77 o
  11  -2   2      257.19      274.11     64.09 o
 -11  -1   2      178.92      125.34     54.05 o
 -10  -1   2       37.70       23.68     39.12 o
  -9  -1   2      437.36      399.45     64.60 o
  -8  -1   2     1421.59     1337.32     96.52 o
  -7  -1   2     1806.08     1786.09     72.60 o
  -6  -1   2       30.09       31.28     19.30 o
  -5  -1   2     1041.93     1083.98     31.89 o
  -4  -1   2     3732.97     3762.55    102.67 o
  -3  -1   2    13930.30    13937.01    319.67 o
  -2  -1   2    12453.73    12748.11    239.31 o
  -1  -1   2    15872.65    15782.76    291.63 o
   0  -1   2     3242.03     3165.51     76.36 o
   1  -1   2    25793.54    24822.08    821.80 o
   2  -1   2    21074.96    21272.58    479.39 o
   3  -1   2     1240.46     1267.58     79.01 o
   4  -1   2     8598.40     9190.88    221.61 o
   5  -1   2     6720.07     6908.37    176.16 o
   6  -1   2     4724.25     5243.90    143.33 o
   7  -1   2      735.11      737.79     43.93 o
   8  -1   2        4.66       10.70     24.97 o
   9  -1   2      694.88      599.17     43.90 o
  10  -1   2      396.43      548.21     68.98 o
  11  -1   2       13.00      -32.94     35.52 o
  12  -1   2        0.49      117.88     51.22 o
 -11   0   2        9.27       34.49     48.64 o
 -10   0   2      418.33      487.21     76.18 o
  -9   0   2     1035.18     1146.09     99.35 o
  -8   0   2      649.97      594.80     70.01 o
  -7   0   2      485.04      454.27     56.37 o
  -6   0   2      509.52      524.73     25.29 o
  -5   0   2     7024.28     7443.14    151.18 o
  -4   0   2     3032.69     2962.40     66.17 o
  -3   0   2      418.51      388.61     15.20 o
  -2   0   2     3154.14     3160.93     55.80 o
  -1   0   2    18297.70    17759.71    393.93 o
   0   0   2    11660.18     8684.11    268.19 o
   1   0   2    10768.65    11398.88    257.07 o
   2   0   2    16600.71    16677.89    376.86 o
   3   0   2     1896.97     1894.35     55.22 o
   4   0   2    20567.30    21099.08    482.24 o
   5   0   2    14568.42    14243.89    335.53 o
   6   0   2     2314.42     2313.61     75.89 o
   7   0   2      440.45      407.25     32.50 o
   8   0   2      713.01      673.01     42.66 o
   9   0   2      577.68      506.00     62.80 o
  10   0   2      507.01      568.29     68.46 o
  11   0   2       71.17       83.13     45.30 o
  12   0   2        8.87        7.72     40.92 o
 -11   1   2      191.41      297.78     70.26 o
 -10   1   2      878.30      833.38     93.43 o
  -9   1   2     1632.08     1671.91    120.19 o
  -8   1   2      123.69       95.23     46.33 o
  -7   1   2     1006.67      867.61     77.47 o
  -6   1   2     1946.73     1910.72     66.52 o
  -5   1   2     4427.63     4346.18    118.90 o
  -4   1   2     2190.41     2239.69     54.28 o
  -3   1   2     2103.26     2307.44     52.51 o
  -2   1   2    20830.98    20535.13    699.55 o
  -1   1   2     1105.40      961.55     60.85 o
   0   1   2     4934.15     5130.04    119.09 o
   1   1   2       79.98       98.46     11.58 o
   2   1   2     2131.97     2185.38     75.93 o
   3   1   2    23290.89    22239.79    501.07 o
   4   1   2    19010.01    19134.10    436.75 o
   5   1   2     1658.70     1497.54     52.39 o
   6   1   2      231.48      234.73     36.29 o
   7   1   2     1840.37     1714.89     94.71 o
   8   1   2     5631.24     5695.79    185.18 o
   9   1   2     1962.24     2123.57     92.40 o
  10   1   2       25.24       59.45     39.38 o
  11   1   2       26.58      -19.05     35.00 o
  12   1   2      148.01      190.72     55.59 o
 -10   2   2      378.98      305.25     66.66 o
  -9   2   2       90.04      134.61     53.79 o
  -8   2   2      227.94      317.34     60.74 o
  -7   2   2     1690.92     1654.20     92.78 o
  -6   2   2     5889.86     5949.50    235.24 o
  -5   2   2     3550.56     3430.81    168.71 o
  -4   2   2      272.22      347.01     49.93 o
  -3   2   2      600.52      595.73     28.62 o
  -2   2   2     5599.99     5893.74    191.49 o
  -1   2   2    11471.44    12195.03    350.03 o
   0   2   2     6485.15     6757.21    157.22 o
   1   2   2     1009.85     1082.76     28.93 o
   2   2   2    12825.35    13430.63    416.18 o
   3   2   2    16382.62    16703.42    518.87 o
   4   2   2     5070.04     5119.20    177.33 o
   5   2   2      875.62      956.05     38.40 o
   6   2   2    10338.50    10446.88    398.29 o
   7   2   2     4347.59     4352.89    123.05 o
   8   2   2     1855.68     1864.17     93.17 o
   9   2   2       91.78       82.36     39.64 o
  10   2   2      146.66      168.84     48.39 o
  11   2   2      833.38      895.92     87.25 o
  12   2   2      394.87      467.91     74.90 o
 -10   3   2       16.30       46.33     54.05 o
  -9   3   2      583.85      662.48     85.19 o
  -8   3   2     1894.66     2005.99    132.81 o
  -7   3   2     3365.20     3246.01    108.61 o
  -6   3   2     1114.07     1009.38     51.77 o
  -5   3   2       10.01       -1.99     16.14 o
  -4   3   2     7000.67     6986.41    254.93 o
  -3   3   2    21933.07    22458.52    514.50 o
  -2   3   2     8278.10     8690.43    207.53 o
  -1   3   2       90.76       98.05     11.79 o
   0   3   2       49.08       46.12      9.08 o
   1   3   2    15176.02    15315.72    227.95 o
   2   3   2    16420.66    16452.30    305.19 o
   3   3   2     2974.05     3038.89     79.93 o
   4   3   2       39.68       22.13     15.44 o
   5   3   2     1678.68     1537.82     76.96 o
   6   3   2     3979.85     4080.29    112.20 o
   7   3   2     4026.07     4157.99    118.11 o
   8   3   2      204.67      329.10     29.55 o
   9   3   2      655.17      565.45     65.89 o
  10   3   2      847.01      737.90     78.50 o
  11   3   2      799.62      887.69     89.57 o
  12   3   2      537.59      630.57     83.13 o
 -10   4   2       21.62      -53.02     50.96 o
  -9   4   2      457.34      588.36     86.74 o
  -8   4   2      183.01      213.53     34.54 o
  -7   4   2      563.19      571.81     44.59 o
  -6   4   2        3.22        4.99     29.98 o
  -5   4   2     2948.64     2968.50    144.39 o
  -4   4   2     6386.97     6710.70    175.84 o
  -3   4   2     7480.07     7863.95    196.41 o
  -2   4   2     6221.28     6467.60    161.09 o
  -1   4   2     4682.74     4742.33    119.95 o
   0   4   2    25623.94    27160.71    499.19 o
   1   4   2    17566.85    18172.21    336.92 o
   2   4   2     2379.84     2407.11     56.63 o
   3   4   2      140.86      141.34     11.39 o
   4   4   2     3123.96     3278.09     91.12 o
   5   4   2    15504.16    16531.86    384.30 o
   6   4   2     1067.07     1057.04     68.98 o
   7   4   2       75.11       77.04     24.45 o
   8   4   2      333.35      241.68     48.90 o
   9   4   2     2303.18     2295.53    128.17 o
  10   4   2     1656.97     1563.56    110.67 o
  11   4   2       28.59        4.12     41.44 o
  12   4   2       13.44       25.22     42.72 o
  -9   5   2      276.58      206.42     70.26 o
  -8   5   2      102.83      105.30     33.17 o
  -7   5   2      233.62      288.43     68.85 o
  -6   5   2      120.88      156.06     29.24 o
  -5   5   2     2982.96     2977.55    100.09 o
  -4   5   2     5170.46     5321.28    147.80 o
  -3   5   2     1058.99     1099.99     47.87 o
  -2   5   2     1764.66     1749.94     59.22 o
  -1   5   2     7120.95     7180.70    141.02 o
   0   5   2    32435.91    34743.23    513.67 o
   1   5   2     7862.31     8037.52    156.51 o
   2   5   2     1767.44     1963.05     79.91 o
   3   5   2     6648.23     6677.56    134.24 o
   4   5   2     3686.06     3551.13     99.07 o
   5   5   2     4383.43     4374.72    121.58 o
   6   5   2     1405.53     1451.42     98.57 o
   7   5   2      599.70      623.62     59.71 o
   8   5   2      468.37      404.08     55.85 o
   9   5   2     1057.84      999.65     86.22 o
  10   5   2      712.47      609.72     77.73 o
  11   5   2       10.36       37.06     38.61 o
  12   5   2      420.21      398.67     75.67 o
  -9   6   2      209.32      301.90     77.73 o
  -8   6   2       13.13       59.43     31.18 o
  -7   6   2      341.89      382.15     43.26 o
  -6   6   2      830.63      786.64     52.78 o
  -5   6   2     1064.26     1073.71     56.96 o
  -4   6   2      667.39      700.18     49.42 o
  -3   6   2      486.87      405.08     31.52 o
  -2   6   2     8547.16     8440.50    210.14 o
  -1   6   2    13962.43    14300.89    272.70 o
   0   6   2     6013.83     6368.87    103.76 o
   1   6   2      783.44      891.59     33.96 o
   2   6   2     7724.27     8092.60    160.70 o
   3   6   2    12317.70    12738.04    246.01 o
   4   6   2    11601.26    11996.70    234.55 o
   5   6   2      117.89      118.57     28.70 o
   6   6   2      702.61      715.57     43.57 o
   7   6   2      856.99      895.71     52.29 o
   8   6   2     1480.77     1515.43     99.09 o
   9   6   2      484.88      445.52     63.57 o
  10   6   2       13.71      -35.00     38.35 o
  11   6   2       74.12       73.87     48.64 o
  12   6   2      242.03      213.11     66.66 o
  -8   7   2       62.81       42.29     33.14 o
  -7   7   2      281.31      241.41     40.71 o
  -6   7   2      680.45      683.95     51.24 o
  -5   7   2      187.19      182.90     31.66 o
  -4   7   2      122.51      118.98     25.11 o
  -3   7   2     2821.80     2872.76     93.14 o
  -2   7   2     2222.65     2130.48     72.68 o
  -1   7   2     2445.70     2326.41     80.50 o
   0   7   2       63.93       58.36      9.65 o
   1   7   2     6340.16     6516.37    134.34 o
   2   7   2    13491.72    13908.09    268.33 o
   3   7   2     7243.06     7204.13    148.65 o
   4   7   2     2658.11     2585.15     66.35 o
   5   7   2      301.00      306.91     22.67 o
   6   7   2     7568.06     7906.54    208.26 o
   7   7   2     6158.93     6230.06    176.76 o
   8   7   2     1632.98     1670.93     77.53 o
   9   7   2       64.45       47.87     41.69 o
  10   7   2      141.63      188.66     54.82 o
  11   7   2      565.20      729.66     91.37 o
  12   7   2      322.91      379.63     76.96 o
  -7   8   2      680.94      680.24     83.90 o
  -6   8   2      362.70      356.33     43.09 o
  -5   8   2       22.61       40.79     25.90 o
  -4   8   2      631.25      542.94     42.59 o
  -3   8   2     2274.73     2240.54     81.11 o
  -2   8   2      982.60     1028.30     36.23 o
  -1   8   2       11.70       -1.88     10.81 o
   0   8   2     2002.80     2101.30     56.62 o
   1   8   2     3453.79     3407.22     85.40 o
   2   8   2     1793.40     1873.71     67.27 o
   3   8   2      524.99      538.81     27.74 o
   4   8   2      671.05      658.83     31.79 o
   5   8   2     7262.01     7502.42    160.47 o
   6   8   2     3450.16     3618.01    116.55 o
   7   8   2     1512.95     1634.88     73.88 o
   8   8   2        7.89        2.25     25.91 o
   9   8   2      809.44      905.89    184.41 o
  10   8   2     1135.63     1376.96    114.53 o
  11   8   2      338.92      361.61     74.90 o
  -6   9   2       13.21       14.16     43.75 o
  -5   9   2     1206.29     1378.76    111.19 o
  -4   9   2     1688.62     1516.54     73.09 o
  -3   9   2      902.81      861.56     36.54 o
  -2   9   2      130.08      100.07     17.18 o
  -1   9   2      128.93      154.60     24.11 o
   0   9   2     1947.25     1976.29    104.75 o
   1   9   2     2728.77     2812.08    112.65 o
   2   9   2      618.56      614.13     34.99 o
   3   9   2       74.56       85.68     17.99 o
   4   9   2      651.34      663.81     33.91 o
   5   9   2     6332.63     6726.31    149.32 o
   6   9   2     3994.89     4188.00    131.82 o
   7   9   2      127.99      126.69     31.99 o
   8   9   2      801.34      818.50     59.50 o
   9   9   2     1281.23     1375.22     78.60 o
  10   9   2     1371.80     1560.73    121.74 o
  11   9   2      216.61      251.46     70.26 o
  -5  10   2      957.41     1254.19    119.16 o
  -4  10   2     1181.92     1213.53    112.22 o
  -3  10   2       87.30       67.95     46.07 o
  -2  10   2      649.25      665.83     78.50 o
  -1  10   2     2655.58     2686.75     93.56 o
   0  10   2     1351.57     1305.80     59.20 o
   1  10   2      555.68      558.16     38.45 o
   2  10   2       21.89       18.60     13.52 o
   3  10   2      998.28     1026.27     42.69 o
   4  10   2     3485.83     3434.20     90.30 o
   5  10   2     1132.32     1184.12     48.19 o
   6  10   2      313.35      332.19     39.38 o
   7  10   2     1007.51     1099.65     65.46 o
   8  10   2     2343.28     2317.22     99.34 o
   9  10   2     1151.81     1174.84     75.07 o
  10  10   2      147.46      178.88     62.28 o
  -4  11   2        9.72       45.56     47.36 o
  -3  11   2      349.61      343.34     69.23 o
  -2  11   2     1491.18     1441.56    112.22 o
  -1  11   2     2429.25     2545.45    151.34 o
   0  11   2      637.92      673.29     76.44 o
   1  11   2       69.77      104.49     39.89 o
   2  11   2      266.70      306.83     33.15 o
   3  11   2     1405.36     1476.30     53.86 o
   4  11   2     1719.52     1781.17     97.15 o
   5  11   2      259.69      285.43     29.27 o
   6  11   2      323.31      351.46     64.47 o
   7  11   2      842.33      979.10     64.68 o
   8  11   2      999.93     1120.80     73.40 o
   9  11   2      120.47      150.88     43.27 o
  -2  12   2     1697.73     1687.10    133.58 o
  -1  12   2      655.34      593.77     82.36 o
   0  12   2        5.27       -4.38     36.29 o
   1  12   2     1303.37     1167.20     94.46 o
   2  12   2     3431.51     3458.10    177.07 o
   3  12   2     2117.87     2004.96    123.80 o
   4  12   2       90.58      108.36     42.47 o
   5  12   2       84.55       77.13     30.67 o
   6  12   2      497.27      516.75     51.36 o
   7  12   2     1040.47     1104.45     71.37 o
   8  12   2      411.89      473.75     55.96 o
   0  13   2     1079.25     1104.66    108.61 o
   1  13   2     2292.39     2465.66    154.17 o
   2  13   2     1960.75     1832.77    125.08 o
   3  13   2      227.24      279.77     60.74 o
   4  13   2      605.20      648.59     76.96 o
   6  13   2     1251.53     1382.62    118.39 o
  -4 -12   3     2303.65     2576.33    162.66 o
  -3 -12   3      702.08      655.54     86.22 o
  -2 -12   3        0.72       33.72     45.04 o
  -1 -12   3      510.25      519.90     77.21 o
   0 -12   3      763.92      859.38     96.77 o
   1 -12   3      442.77      527.62     89.05 o
  -6 -11   3      893.86      893.35     98.06 o
  -5 -11   3     1589.66     1450.83    113.50 o
  -4 -11   3     1995.82     1981.28    130.49 o
  -3 -11   3       12.85       40.15     41.18 o
  -2 -11   3     1120.83     1136.31     96.26 o
  -1 -11   3     1910.70     1868.01     86.71 o
   0 -11   3     1311.85     1454.11    112.34 o
   1 -11   3      322.68      305.25     67.43 o
   2 -11   3       23.92       89.82     50.19 o
   3 -11   3      618.51      786.54    105.27 o
  -7 -10   3     1040.01     1077.63    106.04 o
  -6 -10   3     1351.58     1450.83    114.79 o
  -5 -10   3      920.25      879.45     87.25 o
  -4 -10   3        2.45      -17.24     30.63 o
  -3 -10   3     1325.26     1206.58     91.63 o
  -2 -10   3     3950.06     4004.93    131.24 o
  -1 -10   3     3591.93     3615.59    124.02 o
   0 -10   3      793.32      808.65     96.77 o
   1 -10   3      279.87      296.62     39.72 o
   2 -10   3     1463.75     1583.38    122.51 o
   3 -10   3     1274.82     1397.55    125.34 o
   4 -10   3      565.28      663.26     95.74 o
   5 -10   3       31.84       89.82     62.80 o
  -8  -9   3      661.92      646.60     56.98 o
  -7  -9   3      540.06      505.81     49.10 o
  -6  -9   3       95.49       62.80     44.53 o
  -5  -9   3        6.68       92.14     42.21 o
  -4  -9   3      954.34     1018.69     86.99 o
  -3  -9   3     3119.65     2875.14    145.42 o
  -2  -9   3     2559.39     2536.12     92.68 o
  -1  -9   3      148.17      126.11     27.04 o
   0  -9   3      117.00      138.92     28.62 o
   1  -9   3     1370.91     1381.00     67.99 o
   2  -9   3     3472.40     3509.93    122.22 o
   3  -9   3     1709.03     1597.53    124.83 o
   4  -9   3       40.23       21.62     48.39 o
   5  -9   3      165.65      167.29     61.77 o
   6  -9   3      824.80      948.43    112.99 o
   7  -9   3      419.94      492.87     96.52 o
  -9  -8   3      572.44      627.24     69.88 o
  -8  -8   3      889.54      918.64     63.25 o
  -7  -8   3      407.91      467.95     45.37 o
  -6  -8   3        0.66        1.88     32.82 o
  -5  -8   3      724.43      748.54     48.42 o
  -4  -8   3     2576.17     2330.35    157.90 o
  -3  -8   3     2150.35     2087.62     76.55 o
  -2  -8   3      512.03      490.97     36.68 o
  -1  -8   3      371.63      385.35     34.03 o
   0  -8   3     3904.99     3780.52    119.51 o
   1  -8   3     6162.92     6222.40    198.82 o
   2  -8   3     2314.80     2391.19     91.35 o
   3  -8   3      111.87      135.38     27.99 o
   4  -8   3      809.58      815.62     90.34 o
   5  -8   3     2098.27     1946.79    141.04 o
   6  -8   3     1138.79     1213.27    118.65 o
   7  -8   3       26.57       75.93     57.91 o
   8  -8   3        1.43        4.63     50.96 o
 -10  -7   3      181.13      234.15     46.54 o
  -9  -7   3     1471.73     1397.51    122.64 o
  -8  -7   3     1022.33     1047.44     65.90 o
  -7  -7   3       52.14       70.92     27.03 o
  -6  -7   3      335.06      321.24     36.18 o
  -5  -7   3     2523.72     2384.68     86.50 o
  -4  -7   3     2130.24     2053.44     75.07 o
  -3  -7   3      248.42      277.16     25.71 o
  -2  -7   3     1860.65     1762.04     50.91 o
  -1  -7   3     1643.29     1484.93     92.14 o
   0  -7   3     1367.18     1262.39     85.96 o
   1  -7   3     3113.56     3178.93    104.43 o
   2  -7   3      597.54      549.83     43.50 o
   3  -7   3     4020.78     3993.96    194.32 o
   4  -7   3     2850.13     2858.16    160.09 o
   5  -7   3     3498.55     3602.74    193.29 o
   6  -7   3      715.86      842.65     93.17 o
   7  -7   3      150.23       74.64     53.79 o
   8  -7   3      680.86      716.79     94.46 o
   9  -7   3      240.66      254.54     71.55 o
 -10  -6   3      970.45     1102.50     75.13 o
  -9  -6   3      580.92      507.36     52.62 o
  -8  -6   3      259.67      226.02     38.60 o
  -7  -6   3      503.13      492.19     43.55 o
  -6  -6   3     3967.12     3648.38    116.27 o
  -5  -6   3     5651.18     5239.09    147.92 o
  -4  -6   3      644.52      688.83     41.82 o
  -3  -6   3      152.78      109.68     16.31 o
  -2  -6   3     1913.96     1840.83     50.44 o
  -1  -6   3     6296.37     6328.16    131.08 o
   0  -6   3     1385.88     1408.61     40.93 o
   1  -6   3       95.58       86.83     20.04 o
   2  -6   3      590.41      640.35     64.60 o
   3  -6   3     4290.51     4244.64    196.38 o
   4  -6   3     3628.20     3974.91    194.83 o
   5  -6   3       53.49       66.15     40.92 o
   6  -6   3      668.15      612.04     78.50 o
   7  -6   3     1235.31     1271.95    109.38 o
   8  -6   3      665.63      776.24     91.11 o
   9  -6   3      309.63      321.98     71.81 o
 -10  -5   3      576.71      601.47     58.81 o
  -9  -5   3       38.78       53.52     30.04 o
  -8  -5   3      207.94      304.76     39.29 o
  -7  -5   3     1217.36     1106.10     60.04 o
  -6  -5   3     6471.03     6188.36    224.30 o
  -5  -5   3     4815.22     4457.95    129.38 o
  -4  -5   3      136.30      132.13     22.37 o
  -3  -5   3     6419.03     6553.65    135.05 o
  -2  -5   3     7719.02     7827.27    157.10 o
  -1  -5   3     5894.06     5794.58    119.55 o
   0  -5   3      193.06      217.39     14.42 o
   1  -5   3     2356.39     2247.22     94.46 o
   2  -5   3     6126.03     6148.99    151.87 o
   3  -5   3     1477.41     1515.31     46.68 o
   4  -5   3      843.69      837.69     36.20 o
   5  -5   3      511.17      436.77     60.48 o
   6  -5   3     1652.71     1690.96    112.22 o
   7  -5   3     1550.35     1586.72    114.53 o
   8  -5   3      222.71      248.37     61.51 o
   9  -5   3        2.35       37.06     40.41 o
  10  -5   3      190.15      216.97     63.31 o
 -11  -4   3      265.75      214.39     64.34 o
 -10  -4   3        1.44      -11.35     30.76 o
  -9  -4   3      341.58      362.24     45.30 o
  -8  -4   3     2512.28     2491.12     97.53 o
  -7  -4   3     3230.65     3066.80    105.46 o
  -6  -4   3      854.35      792.58     47.25 o
  -5  -4   3       70.48       61.35     20.74 o
  -4  -4   3     2374.73     2244.53     74.28 o
  -3  -4   3     8328.71     7719.06    153.46 o
  -1  -4   3     2706.61     3002.48     67.15 o
   0  -4   3     2618.61     2487.41     56.72 o
   1  -4   3     6917.84     7287.33    272.30 o
   2  -4   3     4391.84     4358.91    182.22 o
   3  -4   3     1419.79     1213.82     39.95 o
   4  -4   3      135.58      134.39     16.09 o
   5  -4   3     1960.07     1878.38     72.58 o
   6  -4   3      861.18      841.37     47.60 o
   7  -4   3       38.30       39.35     22.35 o
   8  -4   3      212.51      234.47     54.05 o
   9  -4   3       28.75       33.46     40.15 o
  10  -4   3      551.12      647.04     82.62 o
  11  -4   3      141.15      175.79     61.00 o
 -11  -3   3       54.15       15.19     47.61 o
 -10  -3   3       59.27       73.61     44.01 o
  -9  -3   3      883.66      985.15     63.24 o
  -8  -3   3      742.30      769.44     53.49 o
  -7  -3   3      745.08      716.84     48.36 o
  -6  -3   3        2.44      -14.31     19.07 o
  -5  -3   3     6286.98     6352.34    168.25 o
  -4  -3   3    10526.65    10487.62    253.96 o
  -3  -3   3    15894.27    16586.88    312.52 o
  -2  -3   3     2508.37     2423.54     55.56 o
  -1  -3   3     4717.47     5145.79    104.48 o
   0  -3   3    24177.68    23912.39    536.99 o
   1  -3   3    20868.95    19791.42    670.72 o
   2  -3   3     3996.31     4173.09    170.38 o
   3  -3   3      171.39      167.67     20.20 o
   4  -3   3     2651.52     2707.62     79.61 o
   5  -3   3     4579.52     4771.25    131.16 o
   6  -3   3     1271.53     1264.88     63.06 o
   7  -3   3        3.26       -4.67     20.78 o
   8  -3   3      443.23      482.16     61.64 o
   9  -3   3      522.71      513.70     46.41 o
  10  -3   3      118.83      122.30     48.26 o
 -11  -2   3        2.26       17.24     52.25 o
 -10  -2   3      329.52      303.19     67.18 o
  -9  -2   3      908.67      908.25     60.34 o
  -8  -2   3      221.85      216.73     33.53 o
  -7  -2   3      246.62      255.18     33.31 o
  -6  -2   3     1245.85     1219.39     55.74 o
  -5  -2   3     2490.98     2267.78     76.47 o
  -4  -2   3     1768.37     1768.76     60.59 o
  -3  -2   3     3126.16     3364.38     92.90 o
  -2  -2   3     1174.84     1071.91     29.76 o
  -1  -2   3    28604.52    28017.67    645.58 o
   0  -2   3    17602.74    17200.08    388.95 o
   1  -2   3     5348.59     5514.27    206.16 o
   2  -2   3      432.05      389.92     38.61 o
   3  -2   3     5504.08     5483.87    162.02 o
   4  -2   3     9500.78     9640.35    234.01 o
   5  -2   3     2798.01     2637.40     82.63 o
   6  -2   3      259.61      280.70     28.72 o
   7  -2   3      234.63      248.27     31.62 o
   8  -2   3      165.48      177.62     30.39 o
   9  -2   3     1490.26     1610.80     74.34 o
  10  -2   3       20.84       25.44     38.09 o
  11  -2   3        3.09      -33.46     36.55 o
  12  -2   3       32.67       57.65     49.93 o
 -11  -1   3      266.17      344.63     72.84 o
 -10  -1   3      999.11      911.62     97.03 o
  -9  -1   3      736.79      834.93     87.77 o
  -8  -1   3       94.29      111.28     30.26 o
  -7  -1   3      226.54      214.34     31.04 o
  -6  -1   3     3017.12     2861.42     94.28 o
  -5  -1   3     4036.20     4029.12    133.96 o
  -4  -1   3      669.15      752.85     35.95 o
  -3  -1   3     5093.66     5230.77    132.04 o
  -2  -1   3     1935.82     1863.52     54.69 o
  -1  -1   3    30640.22    27666.81    507.41 o
   0  -1   3    11349.71    11342.85    259.28 o
   1  -1   3     3024.29     2826.50    115.05 o
   2  -1   3    14432.02    14066.40    321.36 o
   3  -1   3     8493.09     8497.26    202.20 o
   4  -1   3    20688.87    20567.41    471.98 o
   5  -1   3     1710.65     1712.47     60.23 o
   6  -1   3      458.83      446.18     32.76 o
   7  -1   3     3004.63     2912.50     95.58 o
   8  -1   3     2128.00     2296.45     86.17 o
   9  -1   3      683.99      750.63     48.94 o
  10  -1   3       86.97       99.55     29.20 o
  11  -1   3       98.22       51.73     41.44 o
  12  -1   3       27.59       72.58     49.16 o
 -11   0   3      499.47      635.20     92.14 o
 -10   0   3      381.14      342.31     71.55 o
  -9   0   3       44.82       35.78     42.47 o
  -8   0   3      932.27     1084.84     92.91 o
  -7   0   3     3813.59     3864.95    131.78 o
  -6   0   3     1550.73     1490.42     63.44 o
  -5   0   3      509.84      514.03     22.99 o
  -4   0   3       29.55       30.44     17.91 o
  -3   0   3     6148.80     6621.13    131.10 o
  -2   0   3    13176.35    12879.63    293.46 o
  -1   0   3     1265.37     1205.54     35.94 o
   0   0   3     2129.71     2625.75     90.08 o
   1   0   3     6224.73     6859.83    212.85 o
   2   0   3    27589.87    27350.20    611.10 o
   3   0   3    12262.32    12346.18    285.47 o
   4   0   3     2374.01     2414.44     70.43 o
   5   0   3     1813.70     1812.59     61.56 o
   6   0   3     7870.83     7787.35    198.19 o
   7   0   3     5441.76     5233.76    145.88 o
   8   0   3     2639.23     2528.98    122.12 o
   9   0   3        0.04       -2.24     27.67 o
  10   0   3      189.97      206.63     33.00 o
  11   0   3      353.05      417.46     63.83 o
  12   0   3      449.03      386.84     67.43 o
 -10   1   3        0.36      -62.93     41.95 o
  -9   1   3      490.32      551.30     80.56 o
  -8   1   3     1038.81     1098.74     95.23 o
  -7   1   3     3270.88     3251.17    160.60 o
  -6   1   3     1240.65     1228.02     51.08 o
  -5   1   3      879.46      834.82     43.90 o
  -4   1   3     9222.81     9615.48    188.91 o
  -3   1   3     7233.82     7307.60    143.88 o
  -2   1   3     2472.94     2098.38    114.53 o
  -1   1   3     1836.36     1970.15     52.37 o
   0   1   3    14311.02    14188.86    438.31 o
   1   1   3     8087.71     8830.04    146.98 o
   2   1   3      388.07      398.93     24.97 o
   3   1   3    10139.29    10277.53    323.52 o
   4   1   3      173.33      188.10     16.53 o
   5   1   3     9669.74     9479.42    228.56 o
   6   1   3    13587.44    14012.37    333.19 o
   7   1   3     3205.63     3150.73     97.99 o
   8   1   3        0.32       -1.00     18.91 o
   9   1   3     1217.21      984.81     95.74 o
  10   1   3     1554.72     1635.62    108.10 o
  11   1   3      680.70      801.73     82.36 o
  12   1   3      125.51      139.24     49.16 o
 -10   2   3      170.95      176.82     65.63 o
  -9   2   3      846.32      925.27     96.26 o
  -8   2   3     1588.67     1508.48    112.47 o
  -7   2   3      321.73      364.96     61.00 o
  -6   2   3       65.21       62.76     19.93 o
  -5   2   3     1944.24     1966.86    106.04 o
  -4   2   3     8582.75     8867.36    308.59 o
  -3   2   3    13175.29    14172.05    268.92 o
  -2   2   3        1.47       10.21      5.79 o
  -1   2   3     4343.90     4424.02     87.76 o
   0   2   3     5388.86     5665.76    135.19 o
   1   2   3    12076.15    12935.13    252.76 o
   2   2   3      425.79      406.14     27.02 o
   3   2   3     1853.89     1999.04     77.21 o
   4   2   3     8090.14     8553.11    278.74 o
   5   2   3     8104.43     8307.89    201.99 o
   6   2   3     2083.42     2163.46     70.16 o
   7   2   3      139.44       54.29     64.86 o
   8   2   3     2627.91     2047.25    408.71 o
   9   2   3     3750.06     3686.09    116.49 o
  10   2   3      626.73      623.11     69.75 o
  11   2   3      191.90      237.56     55.85 o
  12   2   3       57.81       44.78     45.04 o
  13   2   3      187.55       89.31     51.73 o
 -10   3   3      160.02      191.23     65.12 o
  -9   3   3      364.13      491.33     82.62 o
  -8   3   3      113.02       82.62     50.19 o
  -7   3   3       43.51       49.54     34.75 o
  -6   3   3     4324.30     4645.64    138.21 o
  -5   3   3     8164.98     8504.28    288.52 o
  -4   3   3     7503.56     7695.40    195.72 o
  -3   3   3       45.80       22.86     12.92 o
  -2   3   3     5490.31     5890.46    147.84 o
  -1   3   3    26084.88    26965.23    608.24 o
   0   3   3    15495.69    16311.50    405.75 o
   1   3   3      800.81      785.60     21.00 o
   2   3   3       83.06       66.92     14.16 o
   3   3   3     1847.47     1860.57     74.64 o
   4   3   3     5889.76     6219.48    211.56 o
   5   3   3     6943.36     7278.58    249.40 o
   6   3   3        5.39        1.71      6.33 o
   7   3   3     1163.93     1177.38     60.87 o
   8   3   3     1525.81     1533.41     93.94 o
   9   3   3     1776.18     1642.06    102.69 o
  10   3   3      435.58      493.13     66.15 o
  11   3   3      463.12      301.13     61.00 o
  12   3   3      309.49      330.99     65.37 o
  13   3   3      373.27      443.72     79.01 o
  -9   4   3       78.51       18.79     51.48 o
  -8   4   3      181.94      190.46     59.71 o
  -7   4   3      720.96      841.73     53.06 o
  -6   4   3      853.94      814.21     48.98 o
  -5   4   3     1436.77     1468.96     63.39 o
  -4   4   3        4.68       11.52     17.14 o
  -3   4   3     4700.30     4842.56    139.75 o
  -2   4   3     9504.03     9827.17    237.11 o
  -1   4   3     8093.56     8140.00    196.61 o
   0   4   3     8467.95     8674.98    206.38 o
   1   4   3      334.37      371.97     15.24 o
   2   4   3    19183.05    20701.01    468.38 o
   3   4   3    23066.16    25302.86    781.39 o
   4   4   3     1999.18     1954.25     84.93 o
   5   4   3      106.85       99.09     24.97 o
   6   4   3      868.40      955.38     65.12 o
   7   4   3     5643.13     5942.71    158.31 o
   8   4   3     1376.89     1448.56     87.77 o
   9   4   3      241.11      209.76     48.39 o
  10   4   3       14.42      -32.43     34.49 o
  11   4   3      573.53      579.87     74.64 o
  12   4   3      602.82      528.39     77.21 o
  13   4   3       46.46       37.58     51.22 o
  -9   5   3       52.09      108.10     59.97 o
  -8   5   3       15.38       62.28     53.02 o
  -7   5   3     2001.95     1898.14     83.69 o
  -6   5   3      502.05      522.52     66.02 o
  -5   5   3      212.44      253.50     31.38 o
  -4   5   3      777.62      765.22     44.31 o
  -3   5   3     5122.51     5109.42    140.08 o
  -2   5   3     9669.26    10180.39    248.12 o
  -1   5   3     3311.96     3239.73     91.07 o
   0   5   3      428.46      409.54     24.92 o
   1   5   3    15050.71    15507.86    265.56 o
   2   5   3    12664.92    13231.55    308.20 o
   3   5   3     7867.71     7783.78    154.51 o
   4   5   3      833.49      723.23     47.36 o
   5   5   3     3380.48     3694.63    146.45 o
   6   5   3     3219.36     3200.21    137.95 o
   7   5   3     2474.88     2502.46    121.22 o
   8   5   3      952.88      974.60     63.19 o
   9   5   3       13.46       47.61     37.32 o
  10   5   3      904.90      961.30     89.31 o
  11   5   3      171.52      186.60     58.94 o
  12   5   3       96.89      131.26     53.53 o
  13   5   3       36.41       48.13     48.64 o
  -8   6   3      426.48      422.63     48.98 o
  -7   6   3      532.21      524.02     49.10 o
  -6   6   3       62.47       34.25     24.91 o
  -5   6   3      887.77      871.36     62.28 o
  -4   6   3      979.98      971.04     51.14 o
  -3   6   3     1784.39     1825.47     69.45 o
  -2   6   3     1165.33     1107.41     48.95 o
  -1   6   3       96.37      135.27     36.16 o
   0   6   3     3718.77     3578.13     63.67 o
   1   6   3    18894.42    19044.87    357.96 o
   3   6   3       45.10       45.42     11.42 o
   4   6   3     3318.78     3443.01     80.12 o
   5   6   3     5869.70     6136.68    162.04 o
   6   6   3     7844.67     8353.13    298.04 o
   7   6   3     1442.33     1578.74     97.03 o
   8   6   3      115.86      160.60     43.75 o
   9   6   3      102.81      126.37     45.04 o
  10   6   3      515.77      592.48     76.18 o
  11   6   3      818.44      849.85     94.46 o
  12   6   3       35.11       53.28     51.22 o
  -8   7   3      756.33      666.15     61.56 o
  -7   7   3       98.40      106.37     33.93 o
  -6   7   3      316.36      408.04     44.26 o
  -5   7   3     1149.51      993.58     65.24 o
  -4   7   3      942.95      847.18     50.06 o
  -3   7   3      819.34      728.62     43.88 o
  -2   7   3        1.45        3.46     16.41 o
  -1   7   3     2823.09     2677.87     55.13 o
   0   7   3     6004.17     6299.15    105.49 o
   1   7   3     2853.21     2789.97     66.54 o
   2   7   3     1438.44     1403.84     52.09 o
   3   7   3     2042.89     2152.35     57.29 o
   4   7   3    11620.48    12119.05    239.24 o
   5   7   3     8940.70     9258.38    233.04 o
   6   7   3     1800.54     1785.57     72.58 o
   7   7   3        3.82      -20.33     27.80 o
   8   7   3     1996.99     1932.63    116.85 o
   9   7   3     3054.50     3407.91    172.96 o
  10   7   3      726.60      831.84     89.82 o
  11   7   3       22.41       99.86     50.45 o
  12   7   3       15.92      -21.62     48.90 o
  -7   8   3       23.33       41.68     34.42 o
  -6   8   3      801.76      852.35     66.15 o
  -5   8   3     1570.31     1597.30     76.93 o
  -4   8   3      705.38      697.90     48.53 o
  -3   8   3       24.07       37.58     33.07 o
  -2   8   3      454.37      465.74     65.12 o
  -1   8   3     2392.50     2542.21     71.92 o
   0   8   3     3085.87     3018.43     71.42 o
   1   8   3      213.15      212.53     18.22 o
   2   8   3      765.96      756.73     31.89 o
   3   8   3     4587.61     4487.95    111.18 o
   4   8   3     3606.00     3725.73     90.07 o
   5   8   3     2434.13     2478.73     69.33 o
   6   8   3       99.77      129.28     29.98 o
   7   8   3     4241.63     4357.26    136.23 o
   8   8   3     3903.66     4160.48    190.72 o
   9   8   3     1142.01     1165.91    100.38 o
  10   8   3      223.45      281.05     63.57 o
  11   8   3      128.41      197.15     64.09 o
  12   8   3      345.13      323.52     77.21 o
  -6   9   3      784.13      661.46     85.19 o
  -5   9   3      558.58      553.81     50.90 o
  -4   9   3       22.00       13.06     23.73 o
  -3   9   3      762.23      718.77     48.64 o
  -2   9   3     3738.35     3812.99     88.38 o
  -1   9   3     2802.16     2826.73     69.30 o
   0   9   3      112.09      131.12     23.19 o
   1   9   3       41.72       49.50     19.11 o
   2   9   3     1153.68     1146.39     41.93 o
   3   9   3     3295.89     3374.00    183.86 o
   4   9   3     1023.98     1009.98     41.49 o
   5   9   3       50.48       52.39     18.23 o
   6   9   3       69.54       70.73     51.60 o
   7   9   3     3971.36     4226.93    137.06 o
   8   9   3     2614.82     2768.35    107.55 o
   9   9   3       49.88       57.65     42.21 o
  10   9   3      651.11      597.11     85.45 o
  11   9   3      697.73      630.31     92.40 o
  -5  10   3       20.79       -6.95     44.53 o
  -4  10   3      742.21      857.58     94.97 o
  -3  10   3     2216.91     2142.53     64.16 o
  -2  10   3     2659.56     2680.01     71.35 o
  -1  10   3     1405.26     1296.40     62.37 o
   0  10   3      940.42      901.90     50.30 o
   1  10   3     4623.10     4410.43    139.63 o
   2  10   3     3807.34     3703.50    114.02 o
   3  10   3     1752.11     1796.70     81.30 o
   4  10   3       34.53       27.86     22.25 o
   5  10   3     1439.98     1500.49     60.36 o
   6  10   3     2383.80     2585.60     97.80 o
   7  10   3     1769.05     1805.46    103.72 o
   8  10   3       87.61      142.20     35.85 o
   9  10   3      337.97      332.79     63.83 o
  10  10   3      657.54      702.89     91.37 o
  11  10   3      608.94      706.24     99.35 o
  -4  11   3      733.54      684.62     92.14 o
  -3  11   3     1082.23     1081.24    104.75 o
  -2  11   3      231.13      175.53     56.37 o
  -1  11   3      572.16      625.42     75.15 o
   0  11   3     1689.81     1621.83     71.93 o
   1  11   3     2956.15     2974.76    101.94 o
   2  11   3     1331.44     1369.53     64.24 o
   3  11   3        1.04        3.48     19.67 o
   4  11   3      597.78      639.59     39.07 o
   5  11   3      926.84     1006.28     47.26 o
   6  11   3     1650.94     1792.60     65.31 o
   7  11   3      434.08      403.40     77.47 o
   8  11   3       53.61       23.97     31.76 o
   9  11   3     1085.95     1252.13    111.19 o
  10  11   3      483.89      394.04     79.53 o
  -2  12   3       60.11       22.13     44.78 o
  -1  12   3     1809.01     1494.07    116.08 o
   0  12   3     3647.83     3670.69    193.55 o
   1  12   3     1383.87     1321.11    104.24 o
   2  12   3        3.34       19.30     36.80 o
   3  12   3     1396.91     1233.18     72.07 o
   4  12   3     3088.73     3133.19    111.22 o
   5  12   3     2166.71     2303.97     92.92 o
   6  12   3      160.68      283.35     56.37 o
   7  12   3      123.28      218.40     53.15 o
   8  12   3      271.68      325.87     50.41 o
   9  12   3      380.42      459.93     80.30 o
   0  13   3      531.60      405.11     74.64 o
   1  13   3       64.77      159.83     52.76 o
   2  13   3     1209.47     1348.13    109.38 o
   3  13   3     3594.58     3706.98    192.00 o
   4  13   3     1831.38     1778.21    122.51 o
   5  13   3      242.73      246.82     57.39 o
   6  13   3       61.19       60.30     37.10 o
   7  13   3     1014.17     1205.88     77.55 o
  -5 -11   4       55.48       41.44     50.70 o
  -4 -11   4      929.45      998.10    101.66 o
  -3 -11   4     1642.10     1639.23    123.28 o
  -2 -11   4     1849.02     2033.01    132.55 o
  -1 -11   4      363.61      348.75     47.36 o
   0 -11   4      296.96      397.86     47.86 o
   1 -11   4     1637.40     1620.95    129.72 o
   2 -11   4      921.34     1140.43    118.39 o
   3 -11   4      220.80      339.74     83.90 o
  -6 -10   4      157.93      138.47     56.37 o
  -5 -10   4      627.20      711.90     84.16 o
  -4 -10   4     1648.92     1452.63    108.87 o
  -3 -10   4     1355.19     1202.46     94.97 o
  -2 -10   4      181.23      226.23     52.76 o
  -1 -10   4      667.31      738.95     59.97 o
   0 -10   4     2964.04     2859.77    110.20 o
   1 -10   4     3253.40     3436.91    127.34 o
   2 -10   4      973.68      993.21    106.55 o
   3 -10   4       88.19       60.74     58.17 o
   4 -10   4      596.51      551.56    100.12 o
   5 -10   4      752.06      802.75    116.59 o
  -8  -9   4       75.28       -2.06     46.07 o
  -7  -9   4        4.85        0.26     40.41 o
  -6  -9   4      617.77      548.98     75.41 o
  -5  -9   4     1093.27     1314.16    105.01 o
  -4  -9   4      221.04      217.23     52.76 o
  -3  -9   4       13.00       19.82     30.89 o
  -2  -9   4      154.37      200.71     33.97 o
  -1  -9   4     2385.48     2552.40     95.36 o
   0  -9   4     2992.37     3231.17    114.71 o
   1  -9   4     1053.34     1078.00     63.47 o
   2  -9   4      222.53      260.10     38.76 o
   3  -9   4      798.53      876.68     74.25 o
   4  -9   4     1852.41     1881.16    145.42 o
   5  -9   4     1322.15     1636.39    140.53 o
   6  -9   4       32.42       79.79     59.20 o
  -8  -8   4        0.22       13.70     29.13 o
  -7  -8   4      238.86      274.55     40.67 o
  -6  -8   4     1549.76     1485.27     72.11 o
  -5  -8   4     2005.90     2044.59    125.08 o
  -4  -8   4       92.24      116.59     42.21 o
  -3  -8   4      387.06      355.69     53.28 o
  -2  -8   4     2783.98     2571.80     90.36 o
  -1  -8   4     3839.56     3744.98    120.46 o
   0  -8   4      308.50      300.03     34.48 o
   1  -8   4      304.20      353.65     36.48 o
   2  -8   4     1305.20     1312.97    107.71 o
   3  -8   4     2836.86     2899.14    108.54 o
   4  -8   4      987.51      851.40     96.52 o
   5  -8   4       65.99      114.79     55.59 o
   6  -8   4      162.95      117.62     61.26 o
   7  -8   4      368.66      414.12     85.19 o
   8  -8   4      229.82      331.50     80.30 o
  -9  -7   4       29.52       42.75     33.39 o
  -8  -7   4      400.07      427.27     48.26 o
  -7  -7   4     2390.37     2406.15     96.29 o
  -6  -7   4     2853.64     2922.20    225.72 o
  -5  -7   4      495.06      549.26     70.01 o
  -4  -7   4      745.99      748.85     74.25 o
  -3  -7   4     1874.32     1794.89     67.74 o
  -2  -7   4     4215.77     4147.73    124.07 o
  -1  -7   4     1424.38     1395.83     60.51 o
   0  -7   4      466.86      382.61     50.06 o
   1  -7   4     4565.06     4992.17    149.85 o
   2  -7   4      895.90      819.09     49.72 o
   3  -7   4     2099.08     2153.72    137.70 o
   4  -7   4      533.33      513.98     77.21 o
   5  -7   4      905.24     1105.94    108.10 o
   6  -7   4     1890.45     1921.57    138.98 o
   7  -7   4      514.34      614.10     92.91 o
   8  -7   4      634.20      615.64     94.71 o
   9  -7   4       20.70       72.58     55.34 o
  -9  -6   4      674.53      662.32     58.83 o
  -8  -6   4     1416.08     1561.33     79.26 o
  -7  -6   4     2618.93     2610.07    161.25 o
  -6  -6   4     1277.32     1257.73    118.52 o
  -5  -6   4       78.92       95.62     24.92 o
  -4  -6   4     4551.57     4350.12    125.99 o
  -3  -6   4     8889.17     9009.32    321.98 o
  -2  -6   4     1956.10     2015.59     76.27 o
  -1  -6   4       44.23       41.97     15.17 o
   0  -6   4     1750.41     1783.41     69.81 o
   1  -6   4     2662.27     2578.74     89.19 o
   2  -6   4     1239.11     1335.52     96.00 o
   3  -6   4       28.57       15.96     35.52 o
   4  -6   4      150.52      163.18     48.90 o
   5  -6   4     2186.06     2076.76    132.55 o
   6  -6   4      924.85      961.56     97.55 o
   7  -6   4      135.62      169.61     56.88 o
   8  -6   4       26.99       15.19     47.61 o
   9  -6   4      340.59      357.75     77.73 o
 -10  -5   4      143.22      157.20     42.32 o
  -9  -5   4      824.88      917.83    101.92 o
  -8  -5   4     1239.64     1272.52    109.38 o
  -7  -5   4      988.51      906.17     56.75 o
  -6  -5   4      520.07      517.75     74.77 o
  -5  -5   4     6578.58     6469.59    176.34 o
  -4  -5   4     8193.95     8250.45    210.42 o
  -3  -5   4     7836.39     7833.73    159.62 o
  -2  -5   4        9.88       21.79     11.78 o
  -1  -5   4     7182.29     7627.10    154.28 o
   0  -5   4     8890.83     8970.11    177.25 o
   1  -5   4     2653.28     2784.55    135.89 o
   2  -5   4      691.32      690.54     66.40 o
   3  -5   4       23.15       30.37     36.03 o
   4  -5   4     1649.99     1694.30    113.76 o
   5  -5   4     1836.58     2034.04    128.69 o
   6  -5   4      108.96      113.50     44.01 o
   7  -5   4        2.05      -15.44     37.83 o
   8  -5   4      273.42      244.76     62.80 o
   9  -5   4      492.71      560.56     81.33 o
  10  -5   4      191.54      265.61     68.20 o
 -10  -4   4      510.77      481.74     56.23 o
  -9  -4   4      471.43      471.22     50.31 o
  -8  -4   4       58.26       71.19     29.71 o
  -7  -4   4      398.03      449.38     89.31 o
  -6  -4   4     1813.34     1775.34    186.98 o
  -5  -4   4     6048.96     5653.11    157.04 o
  -4  -4   4     4674.65     4691.46    248.11 o
  -3  -4   4        0.50       -0.68      9.24 o
  -2  -4   4     3065.63     2998.50     86.81 o
  -1  -4   4    11443.50    11918.53    230.70 o
   0  -4   4    14002.80    14281.94    280.79 o
   1  -4   4     3369.95     3397.87    151.08 o
   2  -4   4     1340.97     1329.09     84.93 o
   3  -4   4     2419.03     2519.97    130.23 o
   4  -4   4     3462.82     3213.83    156.61 o
   5  -4   4     2100.92     2160.15    127.92 o
   6  -4   4      135.71      130.49     47.36 o
   7  -4   4      124.84      140.01     45.30 o
   8  -4   4      937.33     1069.14     95.74 o
   9  -4   4      510.48      412.32     69.49 o
  10  -4   4        5.00        4.89     42.47 o
  11  -4   4        3.23      -22.65     46.58 o
 -10  -3   4      246.40      311.18     49.06 o
  -9  -3   4       42.67       29.34     28.92 o
  -8  -3   4       40.48       27.88     27.20 o
  -7  -3   4     2981.93     2956.52    148.63 o
  -6  -3   4     3790.00     3798.75    160.22 o
  -5  -3   4      333.82      350.88     36.42 o
  -4  -3   4      244.53      225.30     30.89 o
  -3  -3   4     1431.00     1483.00     82.69 o
  -2  -3   4    16618.93    16595.21    313.87 o
  -1  -3   4    12536.12    12808.28    253.63 o
   0  -3   4     4704.99     5162.48    127.01 o
   1  -3   4      616.31      656.31     56.88 o
   2  -3   4     7260.38     7204.72    276.68 o
   3  -3   4    19065.16    20473.46    712.93 o
   4  -3   4     4761.78     4674.63    121.83 o
   5  -3   4        0.44       14.53     15.11 o
   6  -3   4      649.31      645.85     40.79 o
   7  -3   4     1443.59     1433.57     64.34 o
   8  -3   4      787.47      844.23     53.60 o
   9  -3   4      241.54      243.48     54.56 o
  10  -3   4       54.61       16.99     39.38 o
  11  -3   4      138.86      128.95     52.25 o
 -10  -2   4      197.31      215.17     64.34 o
  -9  -2   4        9.10       11.29     28.99 o
  -8  -2   4     1007.22      947.18     91.75 o
  -7  -2   4     1573.17     1521.68    102.69 o
  -6  -2   4      532.40      493.49     44.91 o
  -5  -2   4      146.52      150.82     24.00 o
  -4  -2   4     3499.53     3346.83     98.36 o
  -3  -2   4     5512.07     5495.22    124.97 o
  -2  -2   4     1252.90     1179.99     34.29 o
  -1  -2   4     4089.12     4467.58    133.96 o
   0  -2   4      521.52      593.06     38.09 o
   1  -2   4    16598.44    17802.72    404.45 o
   2  -2   4    17057.03    17261.67    597.88 o
   3  -2   4     6653.00     6557.29    159.75 o
   4  -2   4     1561.40     1579.55     54.76 o
   5  -2   4     2340.43     2413.46     78.37 o
   6  -2   4     4340.57     4231.81    123.20 o
   7  -2   4     3925.64     4011.25    123.07 o
   8  -2   4      367.64      432.28     39.83 o
   9  -2   4       94.96      113.00     29.55 o
  10  -2   4      101.69      134.45     47.61 o
  11  -2   4      359.04      434.86     94.84 o
 -10  -1   4        3.71       51.73     51.99 o
  -9  -1   4      160.34      126.11     52.76 o
  -8  -1   4     2285.29     2309.52     93.42 o
  -7  -1   4     2132.96     2279.04     87.35 o
  -6  -1   4      100.05      117.76     33.72 o
  -5  -1   4      611.08      641.10     38.84 o
  -4  -1   4      569.24      513.31     31.75 o
  -3  -1   4    11026.11    10925.25    258.36 o
  -2  -1   4      118.19      130.01     11.52 o
  -1  -1   4      526.05      530.91     26.92 o
   0  -1   4     3067.70     2977.04     77.76 o
   1  -1   4    11270.37    11772.75    270.55 o
   2  -1   4    23213.76    23025.60    519.34 o
   3  -1   4      471.83      500.53     23.41 o
   4  -1   4     6165.97     5985.66    297.01 o
   5  -1   4    10131.49     9812.59    240.70 o
   6  -1   4     8025.45     8144.12    207.21 o
   7  -1   4     3437.40     3471.04    108.93 o
   8  -1   4       44.09        3.03     21.57 o
   9  -1   4     1612.53     1664.74    154.81 o
  10  -1   4      523.52      600.68     48.09 o
  11  -1   4      261.08      273.73     39.58 o
  12  -1   4       25.84       79.53     46.84 o
 -10   0   4      511.42      653.99     87.77 o
  -9   0   4     1294.78     1317.25    111.96 o
  -8   0   4     1192.98      976.74     91.11 o
  -7   0   4      218.17      209.14     31.22 o
  -6   0   4     1531.22     1553.05    110.16 o
  -5   0   4     3808.62     3469.67    137.95 o
  -4   0   4     4550.25     4476.73    120.89 o
  -3   0   4     1595.29     1661.23     63.44 o
  -2   0   4       11.27       20.65      9.96 o
  -1   0   4     7655.78     8382.84    195.07 o
   0   0   4     6351.10     6866.53    220.57 o
   1   0   4    11393.26     7669.54    239.87 o
   2   0   4     2836.42     3080.75     79.58 o
   3   0   4     8923.54    10197.91    239.69 o
   4   0   4     8088.95     8049.24    194.58 o
   5   0   4     6583.40     6386.46    162.80 o
   6   0   4     1798.46     1864.58     85.32 o
   7   0   4      898.15      885.49     54.95 o
   8   0   4     3304.23     3119.00    188.53 o
   9   0   4     2105.28     2118.74     82.85 o
  10   0   4     1119.28     1159.73     61.69 o
  11   0   4       52.14       91.37     43.24 o
  12   0   4      102.75      200.50     54.56 o
 -10   1   4      329.86      218.77     64.60 o
  -9   1   4      501.72      480.01     78.50 o
  -8   1   4      265.39      273.85     61.26 o
  -7   1   4      560.23      681.79     73.87 o
  -6   1   4     3185.11     3197.93    103.26 o
  -5   1   4     5330.84     5276.41    115.09 o
  -4   1   4     4285.10     3982.02     87.85 o
  -3   1   4       41.45       36.29      9.18 o
  -2   1   4     5536.35     5462.02    133.75 o
  -1   1   4     9802.25    10332.68    237.08 o
   0   1   4     5129.28     5127.70    169.87 o
   1   1   4     4564.48     4749.35    155.71 o
   2   1   4      418.92      368.30     23.42 o
   3   1   4    18407.52    18765.77    577.04 o
   4   1   4     4739.32     4825.25    122.90 o
   5   1   4      672.47      566.58     61.13 o
   6   1   4      275.42      305.99     26.02 o
   7   1   4     6256.12     6402.62    170.55 o
   8   1   4     6105.92     6122.76    169.21 o
   9   1   4      464.49      490.50     39.76 o
  10   1   4       42.66       36.85     24.62 o
  11   1   4      135.37      110.16     45.04 o
  12   1   4      498.06      534.05     73.35 o
  13   1   4      229.74      197.15     57.39 o
 -10   2   4       93.93       97.29     60.48 o
  -9   2   4        3.21      -52.50     37.06 o
  -8   2   4      203.60      325.07     65.89 o
  -7   2   4     1217.62     1292.54    102.69 o
  -6   2   4     3131.32     3145.55    100.07 o
  -5   2   4     2410.80     2582.95     66.68 o
  -4   2   4       14.93       24.01     18.28 o
  -3   2   4     3166.59     3056.33     84.21 o
  -2   2   4    13398.11    13434.08    254.12 o
  -1   2   4    16165.31    16868.54    314.30 o
   0   2   4     1764.10     1755.30     70.78 o
   1   2   4    11431.89    12219.42    381.95 o
   2   2   4    10135.69    10239.43    321.98 o
   3   2   4     1059.72      973.39     45.81 o
   4   2   4     1626.26     1486.09     65.12 o
   5   2   4        4.24        4.81     10.56 o
   6   2   4     2842.64     2961.29     88.67 o
   7   2   4     4382.43     4238.79    120.71 o
   8   2   4      506.63      531.51     55.46 o
   9   2   4       13.83       33.58     23.29 o
  10   2   4      389.87      215.49    152.62 o
  11   2   4     1080.99      948.17     86.22 o
  12   2   4      177.51      153.14     51.99 o
  13   2   4       24.71       27.28     46.58 o
  -9   3   4        3.38       29.08     48.13 o
  -8   3   4     1137.68     1147.64    105.52 o
  -7   3   4     1583.66     1486.09    109.13 o
  -6   3   4     1113.12     1001.96     85.45 o
  -5   3   4      111.68      122.22     27.54 o
  -4   3   4     4093.79     4115.39    117.59 o
  -3   3   4    21315.43    22104.41    414.59 o
  -2   3   4    12546.36    13244.39    251.71 o
  -1   3   4     3189.56     3354.73     70.45 o
   0   3   4     3252.57     3146.01    122.51 o
   1   3   4    16282.25    17294.70    393.59 o
   2   3   4    18574.08    19166.25    592.99 o
   3   3   4     3904.91     4183.90    145.42 o
   4   3   4     1653.20     1788.50     76.18 o
   5   3   4       90.03      104.24     24.45 o
   6   3   4     3490.36     3400.45    138.21 o
   7   3   4     3158.02     3076.80     94.91 o
   8   3   4        6.72        2.27     32.82 o
   9   3   4     1017.86      971.34     77.47 o
  10   3   4      135.24      105.52     43.50 o
  11   3   4      787.18      852.69     83.39 o
  12   3   4       53.97        4.38     38.86 o
  13   3   4       40.60      -11.07     38.09 o
  -9   4   4      139.91      230.61     69.49 o
  -8   4   4       88.02      146.19     60.23 o
  -7   4   4      386.35      401.25     71.29 o
  -6   4   4      448.40      374.79     78.24 o
  -5   4   4     1175.64     1255.69     59.11 o
  -4   4   4     1600.90     1494.69    184.54 o
  -3   4   4     4190.40     4176.42    118.37 o
  -2   4   4     3069.82     3147.27     91.42 o
  -1   4   4     3256.84     3337.97     92.84 o
   0   4   4    17461.66    18621.86    427.31 o
   1   4   4    24218.04    25281.26    423.80 o
   2   4   4     9529.10     9406.67    221.96 o
   3   4   4      471.07      405.11     32.17 o
   4   4   4     8766.53     9545.03    312.45 o
   5   4   4    11591.60    12825.03    417.72 o
   6   4   4     3011.94     2971.92    126.89 o
   7   4   4      451.48      468.94     51.48 o
   8   4   4       16.82       32.46     20.20 o
   9   4   4      608.85      628.48     43.43 o
  10   4   4      934.52      855.77     80.56 o
  11   4   4      103.57      124.31     47.87 o
  12   4   4       13.76      -31.40     34.23 o
  13   4   4      117.63       86.22     49.67 o
  -9   5   4      662.97      561.34     98.06 o
  -8   5   4      317.13      354.66     77.21 o
  -7   5   4      197.91      162.15     33.23 o
  -6   5   4      122.28      192.34     55.21 o
  -5   5   4     3416.30     3435.52    113.19 o
  -4   5   4     3356.31     3173.85    119.94 o
  -3   5   4       34.92       40.18     17.93 o
  -2   5   4      837.43      800.52     72.84 o
  -1   5   4     6914.38     7240.80    181.80 o
   0   5   4     9107.45     8832.77    214.59 o
   1   5   4     5862.54     5662.84    106.90 o
   2   5   4       14.39       27.74     11.53 o
   3   5   4    10016.22    10007.79    326.09 o
   4   5   4    10361.05    10312.01    338.96 o
   5   5   4     8501.79     8656.06    294.70 o
   6   5   4      813.90      727.86     57.14 o
   7   5   4      532.61      486.44     53.02 o
   8   5   4     2137.88     2276.44     81.18 o
   9   5   4      654.40      638.81     71.29 o
  10   5   4      196.99      212.33     55.59 o
  11   5   4       17.26       21.36     44.53 o
  12   5   4       12.92       35.52     45.04 o
  13   5   4      102.07      129.20     61.00 o
  -8   6   4       16.29      -62.54     41.69 o
  -7   6   4      430.61      374.13     44.26 o
  -6   6   4      998.41      994.78     82.49 o
  -5   6   4     1425.86     1418.99    117.49 o
  -4   6   4      197.65      187.42     28.80 o
  -3   6   4       73.03      106.10     23.79 o
  -2   6   4     2343.90     2273.27     98.19 o
  -1   6   4     5337.04     5770.05    153.27 o
   0   6   4     4402.75     4713.27     82.43 o
   1   6   4      209.73      255.02     19.28 o
   2   6   4     2361.99     2306.48     71.38 o
   3   6   4    16761.57    17478.42    405.61 o
   4   6   4    14582.62    15317.46    492.87 o
   5   6   4     1257.43     1231.80     72.84 o
   6   6   4      638.37      679.73     58.94 o
   7   6   4     3954.02     4522.35    187.88 o
   8   6   4     4024.01     4115.69    182.48 o
   9   6   4     3099.48     3261.72    164.21 o
  10   6   4       93.14       29.86     42.21 o
  11   6   4      407.15      359.81     67.95 o
  12   6   4      215.85      222.63     64.34 o
  13   6   4      219.94      166.01     61.00 o
  -7   7   4      618.27      721.53     59.61 o
  -6   7   4     1395.85     1461.87     97.03 o
  -5   7   4      629.87      629.46     59.84 o
  -4   7   4      821.25      878.64     93.30 o
  -3   7   4     2069.92     2094.94     79.06 o
  -2   7   4     1463.71     1458.62     61.27 o
  -1   7   4     1170.66     1104.44     50.17 o
   0   7   4      221.89      229.63     23.22 o
   1   7   4     1976.29     1864.23     47.91 o
   2   7   4     7011.21     7267.01    184.98 o
   3   7   4     5301.68     5348.78    141.74 o
   4   7   4      793.06      760.50     39.67 o
   5   7   4      246.84      258.41     39.38 o
   6   7   4     6700.21     7045.40    260.72 o
   7   7   4     6242.67     6649.81    256.86 o
   8   7   4     1480.47     1549.14    101.15 o
   9   7   4        3.04       16.73     36.80 o
  10   7   4      262.52      268.96     62.80 o
  11   7   4      958.44     1007.37    102.95 o
  12   7   4      567.99      568.54     90.08 o
  -7   8   4      674.64      686.69     62.03 o
  -6   8   4      219.98      152.78     48.64 o
  -5   8   4       70.23      133.51     33.21 o
  -4   8   4     1208.97     1186.85     63.31 o
  -3   8   4     2418.46     2406.03    227.13 o
  -2   8   4     2570.35     2580.52     90.34 o
  -1   8   4      131.79      124.34     21.35 o
   0   8   4     1452.55     1302.88     41.24 o
   1   8   4     2716.50     2902.17     91.50 o
   2   8   4     3876.98     3898.40    129.97 o
   3   8   4     2046.33     1982.64     70.28 o
   4   8   4     1775.38     1613.51    148.12 o
   5   8   4     4713.27     4819.36    188.91 o
   6   8   4     2598.32     2709.14    132.29 o
   7   8   4     1816.25     1915.90    112.99 o
   8   8   4       70.36       12.35     36.80 o
   9   8   4     1527.76     1668.31    115.30 o
  10   8   4     2276.67     2675.16    158.03 o
  11   8   4      739.12      795.03     95.49 o
  12   8   4      190.20      163.43     67.18 o
  -6   9   4       20.52       44.83     33.04 o
  -5   9   4     1089.38     1048.43     67.06 o
  -4   9   4     2517.70     2483.26     99.24 o
  -3   9   4     1476.74     1372.95     67.59 o
  -2   9   4       57.44       70.51     17.44 o
  -1   9   4      312.30      277.86     23.46 o
   0   9   4     4270.10     4252.42     92.88 o
   1   9   4     3616.13     3477.63    108.01 o
   2   9   4      393.17      408.16     33.15 o
   3   9   4       14.14        3.06     10.95 o
   4   9   4      145.22      154.01     20.72 o
   5   9   4     4617.76     4741.85    113.31 o
   6   9   4     1029.00     1059.10     81.07 o
   7   9   4       57.57       22.65     35.26 o
   8   9   4      363.88      419.78     63.83 o
   9   9   4     1994.52     2074.19    132.55 o
  10   9   4     1584.65     1642.31    121.74 o
  11   9   4       14.25       36.80     48.64 o
  12   9   4      120.24      202.55     72.32 o
  -5  10   4      645.35      787.57     92.66 o
  -4  10   4      730.47      760.15     59.27 o
  -3  10   4      198.39      197.26     25.90 o
  -2  10   4     1205.51     1169.19     46.67 o
  -1  10   4     5090.31     5059.37    110.94 o
   0  10   4     4712.05     4608.88    138.70 o
   1  10   4     2216.35     2121.74     80.44 o
   2  10   4      358.83      326.26     45.68 o
   3  10   4     5719.36     5584.33    128.24 o
   4  10   4     3211.81     3257.62    158.70 o
   5  10   4      675.26      742.51     41.56 o
   6  10   4      135.22      136.92     43.24 o
   7  10   4      153.34      201.01     49.42 o
   8  10   4      687.90      749.74     81.59 o
   9  10   4     1144.68     1161.54    100.89 o
  10  10   4      110.21      116.33     58.94 o
  11  10   4      101.03      111.70     63.06 o
  -4  11   4        8.30      -15.44     44.27 o
  -3  11   4      380.64      385.81     73.61 o
  -2  11   4     1213.39     1192.26     47.83 o
  -1  11   4     2000.99     1861.40     81.53 o
   0  11   4      653.90      640.94     47.49 o
   1  11   4      267.67      257.41     32.77 o
   2  11   4     2786.19     2752.46     97.60 o
   3  11   4     2770.72     2941.34    114.92 o
   4  11   4     1996.79     2031.16     71.23 o
   5  11   4       99.36      126.33     24.23 o
   6  11   4      408.71      321.98     56.37 o
   7  11   4     1227.36     1384.94    101.41 o
   8  11   4      918.57      956.67     93.17 o
   9  11   4      442.71      519.64     80.04 o
  10  11   4       17.99       36.80     53.02 o
  -2  12   4      992.83     1007.37    105.78 o
  -1  12   4      453.56      515.78     78.24 o
   0  12   4        6.14        7.21     39.12 o
   1  12   4     1424.55     1396.13    104.11 o
   2  12   4     4384.31     4230.44    135.37 o
   3  12   4     2378.98     2457.80     95.23 o
   4  12   4       16.29       12.74     52.12 o
   5  12   4      544.74      570.95     47.50 o
   6  12   4     1522.05     1690.93     79.49 o
   7  12   4     1286.75     1365.12    108.61 o
   8  12   4      352.71      402.02     73.09 o
   9  12   4        5.72      -15.44     47.36 o
   0  13   4      816.40      809.19     92.91 o
   1  13   4     1273.97     1287.65    111.19 o
   2  13   4      809.00      784.48     88.02 o
   3  13   4      137.38      174.76     55.08 o
   4  13   4      268.81      309.14     40.30 o
   5  13   4     2822.44     2961.19    113.42 o
   6  13   4     2334.83     2418.30    144.65 o
   7  13   4      481.76      559.79     81.85 o
  -3 -11   5        9.89       -5.40     40.15 o
  -2 -11   5      634.62      711.90     89.05 o
  -1 -11   5     2309.00     2289.36    148.76 o
   0 -11   5     1569.87     1682.37     89.43 o
   1 -11   5      319.81      310.75     49.22 o
   2 -11   5       49.53       55.34     56.11 o
  -5 -10   5      112.88      130.75     60.23 o
  -4 -10   5      119.24      164.72     57.39 o
  -3 -10   5      600.57      646.79     79.53 o
  -2 -10   5     1300.94     1212.24    103.47 o
  -1 -10   5     1831.42     1583.38    114.27 o
   0 -10   5      449.33      516.06     51.62 o
   1 -10   5      326.47      375.46     48.42 o
   2 -10   5     1544.97     1663.25     89.23 o
   3 -10   5     1511.26     1390.09    134.09 o
   4 -10   5      657.67      671.49    108.61 o
  -7  -9   5     1349.22     1250.59    117.62 o
  -6  -9   5      492.64      481.81     79.79 o
  -5  -9   5       26.21        3.09     39.89 o
  -4  -9   5      576.84      641.89     78.76 o
  -3  -9   5     1673.01     1556.35    111.44 o
  -2  -9   5      886.29      936.08     84.93 o
  -1  -9   5       66.04       70.59     26.79 o
   0  -9   5      375.13      389.99     43.12 o
   1  -9   5     1565.55     1500.77     77.79 o
   2  -9   5     2431.40     2729.75    110.85 o
   3  -9   5      746.32      804.55     62.43 o
   4  -9   5        2.52       45.30     54.56 o
   5  -9   5      630.54      664.80    103.47 o
   6  -9   5      441.05      568.54    103.47 o
  -8  -8   5     1257.31     1397.04    123.80 o
  -7  -8   5     2084.91     1953.22    135.12 o
  -6  -8   5      127.05       83.39     49.16 o
  -5  -8   5      907.72      902.10     89.31 o
  -4  -8   5     2412.51     2304.03    135.12 o
  -3  -8   5     1382.75     1360.49     97.03 o
  -2  -8   5      424.77      393.01     56.62 o
  -1  -8   5      114.23      108.49     26.13 o
   0  -8   5     1569.06     1696.46     76.19 o
   1  -8   5     2500.97     2664.54    103.26 o
   2  -8   5      302.55      281.55     38.66 o
   3  -8   5       43.07       65.24     28.95 o
   4  -8   5      632.77      739.44     98.57 o
   5  -8   5     1298.06     1397.29    129.46 o
   6  -8   5      624.54      625.17     96.77 o
   7  -8   5       46.34       43.75     58.42 o
  -8  -7   5      885.23      862.91     63.75 o
  -7  -7   5       62.43        0.25     26.46 o
  -6  -7   5     1070.62     1037.50    104.62 o
  -5  -7   5     2746.13     2951.86    352.35 o
  -4  -7   5     4972.44     5119.46    224.69 o
  -3  -7   5     1105.46     1103.11     84.16 o
  -2  -7   5     1054.08     1018.84     54.95 o
  -1  -7   5     2725.38     2746.09     96.82 o
   0  -7   5     2598.11     2556.11     94.41 o
   1  -7   5     1824.92     1738.52    183.51 o
   2  -7   5      281.31      233.09     51.99 o
   3  -7   5      799.26      819.74     90.08 o
   4  -7   5      846.37      857.83     94.20 o
   5  -7   5      919.98      841.88     99.09 o
   6  -7   5      660.05      720.65     97.55 o
   7  -7   5        3.10      -22.13     43.24 o
   8  -7   5      510.27      582.96     95.74 o
  -9  -6   5      269.97      295.36     46.86 o
  -8  -6   5      130.50      102.41     34.85 o
  -7  -6   5      668.50      592.19     50.39 o
  -6  -6   5     3437.67     3251.90    155.58 o
  -5  -6   5     3007.29     3140.09    106.16 o
  -4  -6   5     1372.50     1406.69     62.37 o
  -3  -6   5      253.87      228.34     36.68 o
  -2  -6   5     3884.73     3991.03    120.06 o
  -1  -6   5     7897.18     8204.96    217.66 o
   0  -6   5     3053.87     3113.25    104.08 o
   1  -6   5        2.68       15.98     18.18 o
   2  -6   5      667.66      591.19     69.49 o
   3  -6   5     3469.92     3665.54    188.14 o
   4  -6   5     1058.41     1220.73    101.41 o
   5  -6   5      114.39      169.35     52.50 o
   6  -6   5      366.94      303.96     64.86 o
   7  -6   5      851.37     1039.03    106.30 o
   8  -6   5      965.28      919.60    103.72 o
   9  -6   5      109.72       54.31     52.50 o
  -9  -5   5       41.50       26.15     32.11 o
  -8  -5   5      427.99      484.51     60.48 o
  -7  -5   5     2080.37     2101.70     88.02 o
  -6  -5   5     1678.66     1609.37     72.38 o
  -5  -5   5      635.53      550.99     40.95 o
  -4  -5   5        6.03       -1.84     16.73 o
  -2  -5   5     9545.90     9731.46    195.04 o
  -1  -5   5     5565.20     5602.66    119.30 o
   0  -5   5     1103.20      976.53     50.45 o
   1  -5   5      976.90     1066.82     83.13 o
   2  -5   5     4288.77     4390.83    201.78 o
   3  -5   5     3316.14     3458.87    174.24 o
   4  -5   5      505.48      528.13     73.09 o
   5  -5   5       73.75       76.70     47.10 o
   6  -5   5      128.96       67.69     42.72 o
   7  -5   5     1181.36     1345.30    108.10 o
   8  -5   5      331.55      365.22     70.52 o
   9  -5   5       28.48       -5.15     44.78 o
  10  -5   5       74.18      109.38     60.23 o
  -9  -4   5       80.80      132.79     36.67 o
  -8  -4   5      795.45      708.69     55.69 o
  -7  -4   5      984.16     1002.75     66.79 o
  -6  -4   5      105.27      100.25     26.93 o
  -5  -4   5      208.73      242.61     90.34 o
  -4  -4   5     2468.99     2264.00    137.82 o
  -3  -4   5     6560.95     6396.32    166.36 o
  -2  -4   5     7527.60     7770.86    158.19 o
  -1  -4   5      251.61      237.19     17.02 o
   0  -4   5     3391.32     3505.12     88.71 o
   1  -4   5     7673.53     7940.81    305.50 o
   2  -4   5    12067.37    11926.79    440.88 o
   3  -4   5     6026.36     5907.54    249.65 o
   4  -4   5      140.25      156.23     44.78 o
   5  -4   5     2777.84     2935.63    159.06 o
   6  -4   5     2036.20     2009.33    126.89 o
   7  -4   5     1497.42     1484.80    110.16 o
   8  -4   5        5.15      -27.80     35.78 o
   9  -4   5      321.94      267.41     64.09 o
  10  -4   5      186.39      196.38     59.97 o
  11  -4   5       89.49      130.23     57.39 o
 -10  -3   5      105.40      148.11     87.77 o
  -9  -3   5      264.70      247.70     43.24 o
  -8  -3   5      585.00      581.71     50.50 o
  -7  -3   5      168.41      168.06     31.47 o
  -6  -3   5      245.85      244.65     31.28 o
  -5  -3   5      138.38      150.96     27.00 o
  -4  -3   5     5362.03     5576.08    294.18 o
  -3  -3   5     3351.15     3473.95     79.14 o
  -2  -3   5       20.55       27.36     10.50 o
  -1  -3   5      243.82      219.17     15.65 o
   0  -3   5     5938.82     5660.89    140.46 o
   1  -3   5    21952.86    21759.57    749.22 o
   2  -3   5     4636.92     4895.03    207.96 o
   3  -3   5      585.71      621.56     64.60 o
   4  -3   5     3777.62     3666.32    174.24 o
   5  -3   5     4811.21     4375.11    145.55 o
   6  -3   5     5012.98     4939.04    221.09 o
   7  -3   5      377.31      288.78     56.11 o
   8  -3   5      703.50      657.85     74.90 o
   9  -3   5      253.19      293.92     63.06 o
  10  -3   5      442.87      539.72     77.98 o
  11  -3   5       92.12       72.32     49.93 o
 -10  -2   5      335.82      379.63     78.76 o
  -9  -2   5      668.06      723.11     59.82 o
  -8  -2   5      937.05      951.13     61.38 o
  -7  -2   5        0.58       10.68     24.21 o
  -6  -2   5     1437.55     1402.55    134.99 o
  -5  -2   5     3097.41     3057.86     98.53 o
  -4  -2   5      448.97      397.83     30.60 o
  -3  -2   5      484.59      535.25     30.92 o
  -2  -2   5     4419.00     4606.97     99.50 o
   0  -2   5     3484.50     3291.72    212.72 o
   1  -2   5     4608.33     4850.84    152.50 o
   2  -2   5      775.18      760.03     64.34 o
   3  -2   5    13021.88    14274.05    511.41 o
   4  -2   5    12638.08    12440.76    295.07 o
   5  -2   5     3257.33     3004.57     90.16 o
   6  -2   5      136.70      144.94     24.93 o
   7  -2   5      533.97      527.74     40.30 o
   8  -2   5     2161.11     1926.42     78.75 o
   9  -2   5      463.40      383.33     78.76 o
  10  -2   5       22.38       10.81     39.64 o
  11  -2   5       23.05       25.99     41.95 o
 -10  -1   5      692.91      671.75     91.11 o
  -9  -1   5      481.17      377.31     73.61 o
  -8  -1   5      185.49      191.79     36.76 o
  -7  -1   5      113.32      127.90     29.77 o
  -6  -1   5     2763.43     2532.58     89.87 o
  -5  -1   5     7721.87     7518.35    195.91 o
  -4  -1   5      352.68      313.53     27.41 o
  -3  -1   5      654.67      674.75     34.09 o
  -2  -1   5     1192.23     1003.56     32.59 o
  -1  -1   5     8083.06     8214.70    162.90 o
   0  -1   5     6802.20     6785.07    492.75 o
   1  -1   5       54.71       52.37     10.55 o
   2  -1   5     3976.49     4152.27    176.95 o
   3  -1   5    13539.24    13988.53    324.60 o
   4  -1   5     6722.25     6540.26    163.77 o
   5  -1   5     1794.72     1716.50     60.17 o
   6  -1   5     1326.11     1259.90     54.40 o
   7  -1   5     6401.63     6259.92    170.21 o
   8  -1   5     1654.59     1710.16    134.22 o
   9  -1   5      728.00      742.76     49.91 o
  10  -1   5       30.21       76.12     28.87 o
  11  -1   5      193.77      224.36     37.85 o
 -10   0   5      128.76      119.42     65.12 o
  -9   0   5       38.72      121.74     56.88 o
  -8   0   5     1102.15     1143.26    101.15 o
  -7   0   5     2401.65     2390.55    103.98 o
  -6   0   5     4132.13     4065.97    124.67 o
  -5   0   5     2099.78     2066.44     74.55 o
  -4   0   5      379.52      403.38     29.45 o
  -3   0   5    12137.97    11757.33    277.61 o
  -2   0   5     6105.34     5948.63    150.95 o
  -1   0   5     4316.20     4752.29    178.49 o
   0   0   5      308.90      308.85     25.22 o
   2   0   5     7392.26     7638.80    182.72 o
   3   0   5     3544.20     3310.77     87.93 o
   4   0   5       27.44       39.10     19.95 o
   5   0   5     3575.42     3592.63    100.54 o
   6   0   5     2465.10     2269.68     75.23 o
   7   0   5     3356.16     3138.30     99.16 o
   8   0   5     1098.12     1054.01     54.88 o
   9   0   5        3.39       -8.62     19.96 o
  10   0   5      372.30      326.34     39.01 o
  11   0   5      731.97      783.70    201.53 o
  12   0   5      248.18      280.80     58.68 o
  -9   1   5      290.60      356.72     76.96 o
  -8   1   5      968.40      971.59     97.29 o
  -7   1   5     2024.42     2077.28    127.66 o
  -6   1   5     1228.29     1169.83     57.54 o
  -5   1   5      207.57      200.16     26.32 o
  -4   1   5     7974.18     7648.87    192.46 o
  -3   1   5     9115.82     9310.36    224.30 o
  -2   1   5    11554.05    11725.48    272.31 o
  -1   1   5     2103.63     2227.16     63.31 o
   0   1   5     7222.41     7435.84    242.45 o
   1   1   5    13598.13    15232.01    473.06 o
   2   1   5    12130.20    12527.27    245.90 o
   3   1   5       39.13       34.49     12.35 o
   4   1   5      823.53      802.91     33.97 o
   5   1   5     2764.94     2709.57     81.00 o
   6   1   5     3020.09     2948.01     89.30 o
   7   1   5      105.17      114.28     25.87 o
   8   1   5      143.28      202.18     29.38 o
   9   1   5      103.47       73.84     24.80 o
  10   1   5     1986.64     2032.81    136.80 o
  11   1   5      735.27      858.05     56.71 o
  12   1   5        7.08      -23.16     35.26 o
  13   1   5      118.24       17.24     44.78 o
  -9   2   5      475.58      510.63     85.19 o
  -8   2   5      662.60      716.53     91.63 o
  -7   2   5       55.55       77.73     45.30 o
  -6   2   5       40.00       39.64     35.78 o
  -5   2   5     2856.71     2745.17     70.45 o
  -4   2   5    10468.69    10172.16    202.72 o
  -3   2   5     6461.36     6696.42    166.06 o
  -2   2   5        1.66        1.83      7.61 o
  -1   2   5     3549.14     3503.64     90.55 o
   0   2   5    22536.28    24170.15    747.68 o
   1   2   5    19881.57    21470.28    663.26 o
   2   2   5     3723.67     3877.26     84.59 o
   3   2   5      458.56      428.02     29.60 o
   4   2   5     8444.38     8524.80    277.19 o
   5   2   5     2427.77     2318.77     71.67 o
   6   2   5     1370.00     1310.48     52.09 o
   7   2   5      909.35      925.47     46.44 o
   8   2   5      491.72      464.39     36.85 o
   9   2   5     1526.74     1408.07     65.55 o
  10   2   5      319.51      280.52     36.13 o
  11   2   5      105.33      130.75     45.04 o
  12   2   5        1.44      -14.93     36.80 o
  13   2   5      162.01      151.34     53.28 o
  -9   3   5      205.93      245.79     71.04 o
  -8   3   5       63.39       22.39     45.04 o
  -7   3   5       47.38       53.79     47.10 o
  -6   3   5     1643.35     1727.76    115.30 o
  -5   3   5     5613.08     5957.73    240.65 o
  -4   3   5     1291.69     1389.27    146.70 o
  -3   3   5       94.20      104.81     12.93 o
  -2   3   5     2118.50     2100.05     63.18 o
  -1   3   5    21963.45    22518.47    418.96 o
   0   3   5    21749.07    22246.58    506.50 o
   1   3   5     2142.87     2174.05     86.48 o
   2   3   5     4486.54     4806.07    104.50 o
   3   3   5     3901.05     3882.00    137.70 o
   4   3   5    10651.48    10647.37    343.60 o
   5   3   5     5809.85     6026.19    209.25 o
   6   3   5       22.72       34.49     23.16 o
   7   3   5      269.95      271.91     27.00 o
   8   3   5      140.89      155.95     53.02 o
   9   3   5     3658.65     3591.18    184.15 o
  10   3   5      154.26      168.31     32.64 o
  11   3   5      177.23      135.89     48.90 o
  12   3   5      235.96      173.73     54.05 o
  13   3   5      123.98      120.19     53.53 o
  -9   4   5      127.33      158.29     66.92 o
  -8   4   5      372.19      443.72     86.99 o
  -7   4   5      144.75      167.81     62.28 o
  -6   4   5      762.17      798.45     50.57 o
  -5   4   5      791.47      855.82     85.96 o
  -4   4   5        3.66        7.80     28.83 o
  -3   4   5     3481.84     3181.68    454.01 o
  -2   4   5     4472.46     4473.43    221.09 o
  -1   4   5    10646.69    11127.51    214.26 o
   0   4   5     5155.07     5253.08    135.19 o
   1   4   5      899.85      940.96     37.62 o
   2   4   5    18927.86    20864.09    409.69 o
   3   4   5    20098.73    21175.84    660.43 o
   4   4   5     7480.63     7640.97    256.09 o
   5   4   5     3338.99     3665.29    141.04 o
   6   4   5     1836.22     2107.39    100.12 o
   7   4   5     5646.44     6047.30    227.01 o
   8   4   5     3026.69     3027.11     98.82 o
   9   4   5     1055.57     1064.23     58.11 o
  10   4   5        1.99        9.27     15.63 o
  11   4   5      808.75      831.32     86.48 o
  12   4   5      153.25      147.22     55.85 o
  13   4   5      143.37      116.85     56.37 o
  -8   5   5      228.80      328.93     77.98 o
  -7   5   5      813.29      814.85     96.00 o
  -6   5   5      916.85      860.67     54.73 o
  -5   5   5       35.74       15.92     20.40 o
  -4   5   5      721.62      743.83     45.98 o
  -3   5   5     1240.95     1371.79     60.10 o
  -2   5   5     3104.27     3106.05     95.70 o
  -1   5   5     1120.91     1065.48     45.67 o
   0   5   5     2253.77     2140.66     69.42 o
   1   5   5     4956.58     5091.90     98.68 o
   2   5   5     6908.84     6775.85    125.49 o
   3   5   5    10701.14    10628.07    347.20 o
   4   5   5      834.63      652.19     46.58 o
   5   5   5     6671.24     6707.21    236.01 o
   6   5   5     7867.98     8393.54    293.67 o
   7   5   5     3487.91     2993.54    138.21 o
   8   5   5     2342.09     2506.32    129.72 o
   9   5   5        8.73        8.16     15.92 o
  10   5   5      590.34      657.59     74.38 o
  11   5   5      756.99      845.48     89.82 o
  12   5   5      158.28      177.59     57.91 o
  13   5   5       23.53       -4.63     44.01 o
  -8   6   5      565.96      358.78     83.39 o
  -7   6   5      764.60      766.98     96.00 o
  -6   6   5       66.61       69.44     27.38 o
  -5   6   5      140.83      175.46     31.80 o
  -4   6   5     2910.48     2862.70    100.08 o
  -3   6   5     3137.91     3073.49    101.82 o
  -2   6   5      405.77      412.05     32.85 o
  -1   6   5      148.52      159.51     26.25 o
   0   6   5     1371.44     1350.67     54.02 o
   1   6   5     5394.07     5753.71    129.50 o
   2   6   5     4205.97     4097.31    112.62 o
   3   6   5      875.23      898.26     47.87 o
   4   6   5      567.39      484.12     41.95 o
   5   6   5    10841.03    11629.52    387.35 o
   6   6   5    12557.88    13208.78    440.88 o
   7   6   5     1798.83     1852.59    103.98 o
   8   6   5      283.11      380.14     56.37 o
   9   6   5     2412.13     2566.55    139.24 o
  10   6   5     2723.35     2841.43    154.94 o
  11   6   5      488.69      570.09     79.79 o
  12   6   5      100.62      115.56     54.05 o
  13   6   5       25.86      106.55     57.91 o
  -7   7   5       72.03      136.92     58.17 o
  -6   7   5      129.16      166.28     36.36 o
  -5   7   5     1404.99     1447.26     73.91 o
  -4   7   5     2244.50     2234.22     88.54 o
  -3   7   5     1777.69     1766.90     73.14 o
  -2   7   5       31.60       40.75     20.56 o
  -1   7   5     3833.69     4024.70    119.53 o
   0   7   5     2361.10     2451.64     75.44 o
   1   7   5     1580.69     1637.82     72.22 o
   2   7   5      697.29      682.46     37.30 o
   3   7   5      147.08      165.12     21.88 o
   4   7   5     9055.91     9287.40    316.06 o
   5   7   5     5703.37     5524.05    207.19 o
   6   7   5      586.51      672.27     58.68 o
   7   7   5       81.79       61.00     33.97 o
   8   7   5     2436.01     2500.40    133.58 o
   9   7   5     4920.79     5051.77    219.28 o
  10   7   5     1021.30     1214.56    102.95 o
  11   7   5        1.66       19.05     45.81 o
  12   7   5      210.61      172.70     65.12 o
  13   7   5      275.33      312.97     75.67 o
  -6   8   5      686.82      797.92     61.70 o
  -5   8   5     1450.71     1517.52     77.84 o
  -4   8   5     1276.21     1317.27     68.97 o
  -3   8   5        7.14       13.43     24.71 o
  -2   8   5     2081.98     1929.48    102.95 o
  -1   8   5     3047.64     3072.02     66.37 o
   0   8   5     3615.18     3674.23     83.95 o
   1   8   5      782.23      777.18     32.37 o
   2   8   5     1163.81      978.88     56.49 o
   3   8   5     2227.53     2105.15    109.90 o
   4   8   5     1834.52     1750.16     65.69 o
   5   8   5     2606.99     2547.76    119.68 o
   6   8   5      280.83      389.15     50.96 o
   7   8   5     2112.62     2240.71    122.00 o
   8   8   5     1631.07     1861.34    113.25 o
   9   8   5      798.76      860.66     84.68 o
  10   8   5       63.21       73.87     46.84 o
  11   8   5      253.05      277.97     69.23 o
  12   8   5      608.97      703.92     97.80 o
  -5   9   5      471.42      473.19     98.57 o
  -4   9   5        1.03       -3.91     25.29 o
  -3   9   5      984.27      946.87     58.67 o
  -2   9   5     5444.90     5608.53    166.05 o
  -1   9   5     2810.15     2861.38     73.86 o
   0   9   5      606.90      591.34     30.84 o
   1   9   5       81.08       74.30     22.00 o
   2   9   5     3220.43     3161.44    102.08 o
   3   9   5     7281.75     7119.65    189.01 o
   4   9   5      951.26      949.97     48.94 o
   5   9   5        8.35      -14.16     27.02 o
   6   9   5      881.32      817.68     70.01 o
   7   9   5     1564.22     1594.44    100.63 o
   8   9   5     1146.24     1227.17     96.77 o
   9   9   5        5.77       -0.26     39.64 o
  10   9   5      359.93      338.45     68.98 o
  11   9   5      572.10      479.75     83.13 o
  12   9   5      369.03      445.77     88.54 o
  -5  10   5        2.11      -11.47     29.61 o
  -4  10   5      385.74      368.52     48.01 o
  -3  10   5     1612.74     1646.91     60.72 o
  -2  10   5     2304.10     2202.83     67.74 o
  -1  10   5      843.80      861.72     62.55 o
   0  10   5      797.81      727.09     35.79 o
   1  10   5     5172.34     5173.85    151.99 o
   2  10   5     6810.42     6631.54    183.66 o
   3  10   5     2106.78     2057.94     78.89 o
   4  10   5       45.83       18.88     19.83 o
   5  10   5     1490.50     1484.55     66.34 o
   6  10   5     2096.19     2146.51    118.39 o
   7  10   5     1121.18     1080.21     88.28 o
   8  10   5       64.58      104.75     46.33 o
   9  10   5       22.46       31.91     44.01 o
  10  10   5      198.62      212.59     62.54 o
  11  10   5      517.87      633.14     94.97 o
  -3  11   5      662.61      700.45     44.80 o
  -2  11   5       31.40       38.25     20.65 o
  -1  11   5      465.33      524.55     43.32 o
   0  11   5     1745.60     1734.95    173.99 o
   1  11   5     3307.83     3277.53    137.95 o
   2  11   5     2028.58     2003.22     82.05 o
   3  11   5       37.62       61.86     24.47 o
   4  11   5     3220.26     2958.92    103.83 o
   5  11   5     3384.15     3454.12    116.32 o
   6  11   5     1340.74     1382.62     97.55 o
   7  11   5      518.18      442.94     67.18 o
   8  11   5       75.77      138.47     48.39 o
   9  11   5      558.44      576.78     81.85 o
  10  11   5      379.31      440.63     79.27 o
  -2  12   5       11.46      -36.03     40.41 o
  -1  12   5      545.50      534.58     51.33 o
   0  12   5     1791.51     1839.23    139.11 o
   1  12   5     1434.20     1289.77     68.19 o
   2  12   5       56.02       51.25     37.83 o
   3  12   5      915.10      940.68     58.62 o
   4  12   5     3873.96     3887.71    128.87 o
   5  12   5     3030.13     2873.92    106.24 o
   6  12   5      213.52      147.73     48.90 o
   7  12   5      277.07      314.77     63.57 o
   8  12   5      774.51      796.32     90.85 o
   9  12   5      824.18      886.66     98.83 o
   0  13   5      310.25      304.99     70.01 o
   1  13   5       14.79        1.80     39.12 o
   2  13   5      479.38      378.68     44.44 o
   3  13   5     1733.94     1624.56     78.45 o
   4  13   5     1275.63     1250.98     70.59 o
   5  13   5      512.84      535.46     67.43 o
   6  13   5       47.36       69.23     49.42 o
   7  13   5     1511.71     1610.66    120.71 o
   8  13   5     1943.10     2253.84    150.31 o
  -4 -10   6      974.01      888.72     99.86 o
  -3 -10   6      360.76      287.49     65.12 o
  -2 -10   6       40.56       47.87     46.07 o
  -1 -10   6      500.89      468.68     71.55 o
   0 -10   6     1355.47     1382.83    124.18 o
   1 -10   6     1264.23     1491.42     85.23 o
   2 -10   6      515.57      600.78     61.80 o
   3 -10   6       12.27       47.87     56.62 o
  -6  -9   6      782.78      774.44     96.26 o
  -5  -9   6     1541.52     1684.01    131.26 o
  -4  -9   6      830.96      866.84     93.43 o
  -3  -9   6       11.36        1.54     36.03 o
  -2  -9   6      862.27      873.28     86.99 o
  -1  -9   6      953.44     1012.00     93.17 o
   0  -9   6     1130.49     1308.13     72.11 o
   1  -9   6       65.21       89.18     32.31 o
   2  -9   6      247.18      249.15     42.83 o
   3  -9   6      722.82      850.02     66.70 o
   4  -9   6     1218.58     1159.79    135.25 o
   5  -9   6      626.87      632.89    106.81 o
  -7  -8   6      620.83      554.13     86.99 o
  -6  -8   6     2201.04     2269.02    147.22 o
  -5  -8   6     1427.19     1478.11    117.11 o
  -4  -8   6      669.92      676.90     77.47 o
  -3  -8   6      287.58      315.29     58.17 o
  -2  -8   6     2313.81     2270.57    133.58 o
  -1  -8   6     1526.44     1796.03     79.98 o
   0  -8   6      193.88      183.96     34.51 o
   1  -8   6      217.91      203.58     36.79 o
   2  -8   6     1534.77     1428.59     75.46 o
   3  -8   6     2061.74     2187.79     98.78 o
   4  -8   6      391.21      503.94     89.57 o
   5  -8   6       42.78       40.15     55.34 o
   6  -8   6      161.38      134.86     64.60 o
   7  -8   6      720.16      648.59    104.24 o
  -7  -7   6     1321.15     1410.16    117.11 o
  -6  -7   6     2129.45     2060.03    136.67 o
  -5  -7   6      392.45      557.22     74.64 o
  -4  -7   6      836.86      714.22     76.18 o
  -3  -7   6     2882.61     2904.74    151.59 o
  -2  -7   6     3799.27     4041.06    188.66 o
  -1  -7   6     1947.30     1818.79     79.66 o
   0  -7   6      181.70      292.96     36.99 o
   1  -7   6      898.14      884.02     56.31 o
   2  -7   6      898.69      904.77     57.51 o
   3  -7   6     2113.87     2124.89    142.33 o
   4  -7   6       53.58      136.67     57.65 o
   5  -7   6      189.09      261.49     71.55 o
   6  -7   6      368.60      348.49     77.47 o
   7  -7   6      723.33      948.43    115.05 o
   8  -7   6      236.40      190.46     70.26 o
  -8  -6   6      731.88      734.17     60.57 o
  -7  -6   6      324.45      368.92     44.74 o
  -6  -6   6       78.87       52.81     28.39 o
  -5  -6   6       12.58       11.37     28.70 o
  -4  -6   6     3009.00     2648.56    201.78 o
  -3  -6   6     5101.99     4733.40    206.42 o
  -2  -6   6     2609.50     2700.13    138.47 o
  -1  -6   6      172.74      130.86     26.13 o
   0  -6   6     1263.90     1361.20    173.47 o
   1  -6   6     8307.98     8577.02    375.90 o
   2  -6   6     3376.44     3262.49    175.79 o
   3  -6   6       19.05       19.30     41.18 o
   4  -6   6     1434.44     1449.54    116.08 o
   5  -6   6      973.60     1221.76    111.70 o
   6  -6   6      763.08      668.15     89.82 o
   7  -6   6       77.34       77.47     54.56 o
   8  -6   6      119.94      110.67     57.65 o
   9  -6   6      375.11      403.31     84.68 o
  -8  -5   6      353.30      363.26     46.49 o
  -7  -5   6       42.74       27.97     25.84 o
  -6  -5   6      274.83      227.99     35.89 o
  -5  -5   6     1581.51     1488.38     67.15 o
  -4  -5   6     3100.76     2965.92     98.82 o
  -2  -5   6      458.33      427.50     26.94 o
  -1  -5   6     1461.01     1436.39     62.42 o
   0  -5   6     9410.13     9348.56    246.59 o
   1  -5   6     5415.88     5391.76    234.47 o
   2  -5   6     1858.47     1656.21    114.27 o
   3  -5   6       94.48       62.54     45.04 o
   4  -5   6     1558.22     1598.56    117.36 o
   5  -5   6     1247.63     1449.80    113.25 o
   6  -5   6      455.28      518.10     77.21 o
   7  -5   6        3.26       27.02     42.98 o
   8  -5   6       65.65       64.09     48.39 o
   9  -5   6      220.85      258.66     71.04 o
  10  -5   6      128.02       93.94     55.34 o
  -9  -4   6      594.16      559.24     58.12 o
  -8  -4   6        9.01       -4.06     28.66 o
  -7  -4   6      125.58      146.95     34.85 o
  -6  -4   6      891.88      831.33     63.31 o
  -5  -4   6     1753.98     1672.67     70.54 o
  -4  -4   6      917.14      825.68     47.40 o
  -3  -4   6      160.36      191.80     25.73 o
  -2  -4   6     1535.48     1471.45     45.90 o
  -1  -4   6     6908.85     7102.35    148.15 o
   0  -4   6    10295.96    10345.47    205.30 o
   1  -4   6     3422.08     3493.36    170.90 o
   2  -4   6     1387.84     1535.25    109.64 o
   3  -4   6     6894.90     6838.99    289.03 o
   4  -4   6     6531.58     6094.91    266.64 o
   5  -4   6     2435.50     2546.73    151.59 o
   6  -4   6      104.98      101.41     44.78 o
   7  -4   6      467.65      605.35     79.79 o
   8  -4   6      688.01      583.99     81.85 o
   9  -4   6       50.46       79.01     51.48 o
  10  -4   6       59.90       74.38     51.99 o
  11  -4   6        2.09       36.03     53.53 o
  -9  -3   6      349.62      433.51     53.60 o
  -8  -3   6        2.31        5.65     49.16 o
  -7  -3   6      491.23      520.19     78.50 o
  -6  -3   6     1705.72     1743.01    149.02 o
  -5  -3   6     1923.50     1929.15     76.74 o
  -4  -3   6       98.05       76.04     22.61 o
  -3  -3   6     1281.75     1176.32     50.79 o
  -2  -3   6     6214.59     6156.56    130.89 o
  -1  -3   6     7263.40     7755.50    158.86 o
   0  -3   6       42.62       54.35     22.78 o
   1  -3   6     1650.31     1786.13     53.14 o
   2  -3   6     3846.87     3458.87    167.29 o
   3  -3   6     8743.00     8584.25    339.22 o
   4  -3   6     4167.97     3861.66    187.37 o
   5  -3   6       73.39       96.52     41.44 o
   6  -3   6     1986.35     1940.36    126.63 o
   7  -3   6     1419.58     1200.91     96.26 o
   8  -3   6     1820.88     1609.37    115.05 o
   9  -3   6      601.68      565.71     77.98 o
  10  -3   6      166.70       86.99     48.39 o
  11  -3   6      137.77      151.85     60.23 o
  -9  -2   6       78.00      166.78     62.03 o
  -8  -2   6      892.85      909.36     62.12 o
  -7  -2   6     1310.74     1115.38    135.77 o
  -6  -2   6     2284.83     2032.74     81.53 o
  -5  -2   6      885.31      908.26     50.95 o
  -4  -2   6     3935.44     3490.94    133.71 o
  -3  -2   6     2863.31     2853.18     88.34 o
  -2  -2   6     3970.95     3998.33     91.00 o
  -1  -2   6      973.25      873.79     66.66 o
   0  -2   6      299.38      332.57     28.31 o
   1  -2   6     7173.87     7391.46    274.88 o
   2  -2   6     4884.10     4942.14    124.84 o
   3  -2   6     3208.56     3087.22    151.85 o
   4  -2   6       15.32       11.86     13.90 o
   5  -2   6     1239.28     1286.04     51.07 o
   6  -2   6     5319.03     5019.75    178.75 o
   7  -2   6     2365.83     2205.71    133.84 o
   8  -2   6       85.14      122.00     43.75 o
   9  -2   6      158.53      217.74     55.59 o
  10  -2   6      278.36      278.74     61.26 o
  11  -2   6      487.41      482.58     76.96 o
  12  -2   6       89.76       58.42     52.25 o
  -9  -1   6      406.66      585.01     86.22 o
  -8  -1   6     2202.27     2418.30    147.99 o
  -7  -1   6     1600.29     1613.22     74.30 o
  -6  -1   6      772.26      768.37     49.09 o
  -5  -1   6      280.27      249.67     30.83 o
  -4  -1   6     8477.43     8227.32    209.46 o
  -3  -1   6    10656.97    10722.52    213.32 o
  -2  -1   6      707.37      742.28     38.04 o
  -1  -1   6     1168.32     1127.44     42.56 o
   0  -1   6     5749.60     6115.50    238.59 o
   1  -1   6     3492.69     3744.22    107.07 o
   2  -1   6     3708.90     3980.87     74.38 o
   3  -1   6      365.11      347.85     20.24 o
   4  -1   6     1030.09      909.43     37.08 o
   5  -1   6     6523.09     6739.05    173.07 o
   6  -1   6     3342.81     3383.99    169.87 o
   7  -1   6      776.43      655.12     67.43 o
   8  -1   6       10.04       14.97     22.29 o
   9  -1   6     1461.80     1476.83     69.15 o
  10  -1   6     1007.18      973.01     60.13 o
  11  -1   6      150.71      206.67     59.20 o
  12  -1   6       41.95       48.90     48.39 o
  -9   0   6      880.68     1044.43    110.16 o
  -8   0   6      546.00      472.80     76.70 o
  -7   0   6      242.31      215.17     54.05 o
  -6   0   6      531.58      537.51     41.20 o
  -5   0   6     9363.39     9056.89    468.94 o
  -4   0   6     9112.35     8994.30    224.94 o
  -3   0   6     2360.39     2442.67    143.62 o
  -2   0   6      667.58      587.02     49.80 o
  -1   0   6     5854.87     6049.79    149.94 o
   0   0   6    16139.17    16650.40    519.90 o
   1   0   6     3106.31       -2.83      4.63 o
   2   0   6       39.00       50.17     13.29 o
   3   0   6      675.96      793.74     32.96 o
   4   0   6     4204.38     4029.81    108.03 o
   5   0   6     8430.90     8519.37    209.78 o
   6   0   6      586.94      527.94     55.46 o
   7   0   6      856.22      826.28     72.32 o
   8   0   6     1160.04     1099.64     66.40 o
   9   0   6     1680.01     1300.37    185.05 o
  10   0   6     1302.78     1257.48     65.50 o
  11   0   6       84.72      134.60     31.62 o
  12   0   6       53.98       62.54     43.75 o
  -9   1   6      105.96       89.05     58.68 o
  -8   1   6       14.61       23.94     50.45 o
  -7   1   6      562.86      702.89     82.62 o
  -6   1   6     2187.36     2167.10    129.20 o
  -5   1   6     3274.95     3190.95    101.36 o
  -4   1   6     2630.49     2483.99     81.09 o
  -3   1   6       88.93       72.57     16.82 o
  -2   1   6     9711.87     9969.13    237.58 o
  -1   1   6    13922.34    13946.76    321.35 o
   0   1   6     4934.44     4977.13    172.18 o
   1   1   6     1356.71     1377.99     59.71 o
   2   1   6     1455.72     1596.79     50.96 o
   3   1   6     4416.16     4410.39    149.79 o
   4   1   6     3304.63     3152.68     97.55 o
   5   1   6     2591.12     2641.37    151.34 o
   6   1   6      271.06      245.45     40.41 o
   7   1   6      468.16      488.55     35.94 o
   8   1   6     2329.39     2073.02    242.06 o
   9   1   6     1164.56     1218.96     60.60 o
  10   1   6       53.49       72.87     25.69 o
  11   1   6      603.11      524.06     75.93 o
  12   1   6      458.11      440.11     66.66 o
  13   1   6      309.15      265.35     62.03 o
  -9   2   6        2.43      -10.81     48.64 o
  -8   2   6       92.75      104.24     54.31 o
  -7   2   6      955.38      961.04     96.26 o
  -6   2   6     2348.59     2308.15    132.81 o
  -5   2   6      330.34      388.64     54.82 o
  -4   2   6     1094.96     1047.36     47.23 o
  -3   2   6     2069.74     2032.13     65.76 o
  -2   2   6    10933.15    11159.43    262.89 o
  -1   2   6    16134.74    16417.99    374.27 o
   0   2   6     1625.11     1640.77     74.64 o
   1   2   6     3910.97     4336.52    153.14 o
   2   2   6    15595.07    18079.59    355.46 o
   3   2   6    19991.79    22051.69    682.82 o
   4   2   6    11117.63    11982.12    381.69 o
   5   2   6      514.60      520.67     39.89 o
   6   2   6     5025.00     5014.71    156.10 o
   7   2   6     1564.52     1573.02     62.88 o
   8   2   6      219.98      185.61     28.12 o
   9   2   6      842.36      813.90     90.08 o
  10   2   6      252.60      205.71     33.33 o
  11   2   6      339.72      256.64     37.58 o
  12   2   6      224.50      182.99     52.25 o
  13   2   6       25.52       -2.83     40.92 o
  -8   3   6      639.37      700.32     96.26 o
  -7   3   6      350.13      467.65     74.90 o
  -6   3   6       91.05       97.55     46.33 o
  -5   3   6       67.11       96.74     23.04 o
  -4   3   6     1194.38     1002.78    229.58 o
  -3   3   6     4233.95     4418.01     97.50 o
  -2   3   6     2978.83     2891.44     67.61 o
  -1   3   6       52.10       60.74     11.54 o
   0   3   6      706.38      612.81     41.69 o
   1   3   6     6568.60     6707.47    227.52 o
   2   3   6    28751.43    31116.01    603.96 o
   3   3   6     5540.30     5913.21    201.27 o
   4   3   6       59.96       44.78     17.24 o
   5   3   6     4568.28     4784.61    172.44 o
   6   3   6     7437.86     7689.61    265.87 o
   7   3   6     6222.72     6186.85    171.15 o
   8   3   6      341.60      368.96     34.94 o
   9   3   6      253.60      307.34     34.65 o
  10   3   6      932.81     1062.17     60.15 o
  11   3   6      616.39      656.18     51.67 o
  12   3   6      128.17      158.80     52.50 o
  13   3   6       22.74        1.54     42.72 o
  -8   4   6      790.63      769.30    101.66 o
  -7   4   6      334.38      340.77     73.35 o
  -6   4   6      168.01      193.03     56.37 o
  -5   4   6      963.48     1039.59     55.59 o
  -4   4   6      641.67      653.05     42.71 o
  -3   4   6     1938.82     1823.81     68.57 o
  -2   4   6      274.94      251.28     25.79 o
  -1   4   6      696.23      742.04     25.73 o
   0   4   6     6768.04     6760.51    170.84 o
   1   4   6     9373.04     9614.53    318.12 o
   2   4   6     6745.94     7215.02    154.34 o
   3   4   6      673.66      732.23     45.30 o
   4   4   6    12381.81    13144.18    422.61 o
   5   4   6    16078.31    16049.43    512.43 o
   6   4   6     5360.04     5158.58    190.97 o
   7   4   6      176.36      163.95     36.80 o
   8   4   6      168.94      159.96     27.68 o
   9   4   6     2588.70     2765.40     98.63 o
  10   4   6      684.88      678.06     65.24 o
  11   4   6      156.43      162.92     51.99 o
  12   4   6       16.71       10.04     41.44 o
  13   4   6       62.63       59.71     51.22 o
  -8   5   6      270.14      199.72     72.84 o
  -7   5   6      249.17      184.28     61.26 o
  -6   5   6      280.04      357.24     67.18 o
  -5   5   6      798.55      832.41     51.84 o
  -4   5   6     1445.93     1616.75    131.65 o
  -3   5   6     1390.61     1410.37     61.88 o
  -2   5   6      398.63      394.83     32.49 o
  -1   5   6     3048.45     3070.55     93.79 o
   0   5   6     3261.00     3302.16     97.74 o
   1   5   6     5684.52     5996.31    101.66 o
   2   5   6      186.40      204.35     18.36 o
   3   5   6     8917.30     9439.51    314.26 o
   4   5   6     7758.43     7756.53    263.81 o
   5   5   6     5979.99     5975.49    213.88 o
   6   5   6     1725.65     1786.19     90.60 o
   7   5   6      923.79      800.44     64.34 o
   8   5   6     5853.03     5798.93    229.06 o
   9   5   6     2315.39     2502.62     91.99 o
  10   5   6      594.06      595.57     48.33 o
  11   5   6      104.72       58.17     46.84 o
  12   5   6      270.27      277.45     63.57 o
  13   5   6      245.42      393.53     75.15 o
  -7   6   6      506.31      544.35     89.57 o
  -6   6   6     1878.85     1948.64     88.62 o
  -5   6   6     1301.28     1387.47     83.00 o
  -4   6   6      758.84      702.16     48.11 o
  -3   6   6        9.46       14.38     20.30 o
  -2   6   6     2018.67     1977.80     75.12 o
  -1   6   6     5379.89     5305.46    347.59 o
   0   6   6     1318.83     1366.29     54.94 o
   1   6   6       50.25       75.59     13.55 o
   2   6   6      357.40      328.33     20.31 o
   3   6   6     4180.94     4711.00    176.56 o
   4   6   6     7329.98     7011.17    245.28 o
   5   6   6      392.67      320.95     38.09 o
   6   6   6     1453.58     1118.30     71.04 o
   7   6   6     3044.44     3159.29    144.65 o
   8   6   6     4487.73     4453.11    190.46 o
   9   6   6     1153.79     1251.88     92.40 o
  10   6   6       54.91       48.39     40.41 o
  11   6   6      129.90      209.76     59.71 o
  12   6   6      384.07      613.58     86.48 o
  13   6   6      441.10      441.14     83.39 o
  -7   7   6      495.64      519.38     92.40 o
  -6   7   6     1140.32     1098.02     85.45 o
  -5   7   6      567.44      565.21     50.30 o
  -4   7   6        8.02       30.64     23.99 o
  -3   7   6     3191.09     3236.54    189.94 o
  -2   7   6     8261.95     8454.42    224.39 o
  -1   7   6     3585.88     3622.40    113.84 o
   0   7   6       40.91       38.48     12.37 o
   1   7   6     3076.78     2889.52     69.26 o
   2   7   6     8432.21     8025.84    746.00 o
   3   7   6     1240.48     1268.37     53.71 o
   4   7   6      360.17      327.90     39.38 o
   5   7   6       34.47       54.56     25.22 o
   6   7   6     3098.46     3000.74    134.61 o
   7   7   6     5560.11     5526.37    220.57 o
   8   7   6      309.87      386.06     56.37 o
   9   7   6      235.74      250.17     53.79 o
  10   7   6      675.16      596.60     77.21 o
  11   7   6     1437.01     1627.64    120.97 o
  12   7   6      528.15      562.62     86.74 o
  13   7   6        2.51       39.89     55.34 o
  -6   8   6       57.86       21.55     31.28 o
  -5   8   6       31.49       58.73     35.90 o
  -4   8   6      843.90      946.06     59.59 o
  -3   8   6     3767.25     3769.95    223.53 o
  -2   8   6     4558.76     4797.97    146.70 o
  -1   8   6        3.06        1.30     19.98 o
   0   8   6     2307.74     2471.11     82.15 o
   1   8   6     3425.99     3457.85     80.20 o
   2   8   6     4370.16     4361.78    127.78 o
   3   8   6     2447.86     2463.78    114.15 o
   4   8   6      750.04      876.62     65.37 o
   5   8   6      647.59      724.77     60.74 o
   6   8   6     1380.54     1359.20     84.16 o
   7   8   6     1465.91     1513.11     96.52 o
   8   8   6      122.47      116.08     42.47 o
   9   8   6      627.69      534.05     67.69 o
  10   8   6      438.59      569.32     78.24 o
  11   8   6      503.91      481.55     79.79 o
  12   8   6      114.79       94.97     60.74 o
  -5   9   6      519.99      553.93     59.20 o
  -4   9   6     1934.47     1943.12    109.51 o
  -3   9   6     1322.22     1337.36     70.69 o
  -2   9   6      132.28      129.51     30.39 o
  -1   9   6     1320.75     1301.12     59.41 o
   0   9   6     7902.87     8122.90    163.55 o
   1   9   6     6865.65     6662.84    136.70 o
   2   9   6      659.38      682.54     43.62 o
   3   9   6      110.20      105.24     24.11 o
   4   9   6     3234.78     3180.01    103.34 o
   5   9   6     3495.20     3340.74    147.73 o
   6   9   6     1627.05     1496.12     93.17 o
   7   9   6       99.94       57.14     37.32 o
   8   9   6      522.34      559.79     68.72 o
   9   9   6      473.28      461.99     68.20 o
  10   9   6      384.13      422.35     72.58 o
  11   9   6      316.89      370.88     73.35 o
  12   9   6       49.60       89.57     60.48 o
  -4  10   6      461.62      487.82     54.08 o
  -3  10   6       20.92        8.45     28.31 o
  -2  10   6     1078.81     1035.92     50.42 o
  -1  10   6     2224.61     2312.87    105.52 o
   0  10   6     3541.69     3453.35     86.62 o
   1  10   6     1705.79     1662.75    122.64 o
   2  10   6       73.80       84.68     31.01 o
   3  10   6     4521.22     4270.84    131.59 o
   4  10   6     5851.41     5893.07    167.29 o
   5  10   6     3589.12     3596.05    160.86 o
   6  10   6      103.92      117.36     39.64 o
   7  10   6      282.36      232.67     50.19 o
   8  10   6     1583.66     1680.15    114.79 o
   9  10   6      756.53      797.86     88.02 o
  10  10   6      102.85      113.25     55.34 o
  11  10   6        7.81       46.58     51.73 o
  -3  11   6      293.16      287.23     34.50 o
  -2  11   6      483.01      458.25     37.06 o
  -1  11   6     1062.86      994.93     46.62 o
   0  11   6      334.00      353.78     41.80 o
   1  11   6      413.90      353.12     43.24 o
   2  11   6     2239.38     2146.18     87.09 o
   3  11   6     3100.75     3167.12    109.80 o
   4  11   6     2900.85     2795.37    101.17 o
   5  11   6      311.83      305.50     50.70 o
   6  11   6     1009.15      979.57     83.65 o
   7  11   6     2932.35     3146.93    162.15 o
   8  11   6     1463.47     1584.92    116.33 o
   9  11   6      605.79      652.70     85.19 o
  10  11   6      112.77      147.99     62.54 o
  11  11   6      264.08      338.45     79.27 o
  -1  12   6      264.55      286.47     72.32 o
   0  12   6       48.64       59.47     29.36 o
   1  12   6      413.75      347.74     43.75 o
   2  12   6     2108.26     2135.33    140.40 o
   3  12   6     1873.19     1786.45    177.33 o
   4  12   6      104.85       93.36     29.02 o
   5  12   6      750.40      721.89     53.47 o
   6  12   6     3035.93     2985.56    155.71 o
   7  12   6     2692.69     2717.37    153.91 o
   8  12   6      422.06      390.70     70.52 o
   9  12   6      150.54      225.20     64.09 o
   1  13   6      768.74      796.71     60.54 o
   2  13   6      436.71      450.71     48.59 o
   3  13   6      330.39      380.94     45.13 o
   4  13   6      107.93       98.13     33.12 o
   5  13   6     1580.24     1626.56     81.07 o
   6  13   6     1717.94     1723.13    118.65 o
   7  13   6      465.65      392.50     73.61 o
   8  13   6        0.66      -27.28     47.36 o
  -2 -10   7     1025.74     1096.94    109.64 o
  -1 -10   7      397.57      400.73     73.35 o
   0 -10   7        7.63       -9.78     42.98 o
   1 -10   7      338.54      416.23     55.77 o
   2 -10   7      575.06      650.86     69.11 o
  -4  -9   7      334.33      300.87     66.15 o
  -3  -9   7     1560.67     1619.41    124.31 o
  -2  -9   7     1110.78     1190.88    105.27 o
  -1  -9   7       22.61       -2.83     39.38 o
   0  -9   7      510.88      475.37     71.55 o
   1  -9   7      402.70      489.74     53.43 o
   2  -9   7      724.21      797.17     75.41 o
   3  -9   7      262.59      238.88     47.38 o
   4  -9   7       77.16       78.92     44.01 o
   5  -9   7      296.14      435.74    100.63 o
  -5  -8   7      377.06      388.64     73.87 o
  -4  -8   7     2224.46     2341.35    147.22 o
  -3  -8   7     2373.63     2434.52    149.02 o
  -2  -8   7      880.08      939.42     90.08 o
  -1  -8   7        6.57       33.97     38.61 o
   0  -8   7     2168.05     2270.65     98.28 o
   1  -8   7      794.72      802.40     80.82 o
   2  -8   7      259.95      213.64     40.12 o
   3  -8   7        4.98       18.12     27.20 o
   4  -8   7      237.75      312.71     82.36 o
   5  -8   7      895.66      976.23    122.25 o
   6  -8   7      197.12      195.61     77.98 o
  -6  -7   7      360.23      315.03     71.29 o
  -5  -7   7     1907.79     1733.17    122.77 o
  -4  -7   7     3915.20     3805.56    194.58 o
  -3  -7   7     1064.46     1020.49     90.60 o
  -2  -7   7       63.49       53.28     39.38 o
  -1  -7   7     2111.51     2190.52    128.43 o
   0  -7   7     3014.76     3090.96    114.22 o
   1  -7   7     2563.96     2542.32    103.00 o
   2  -7   7      295.80      284.51     39.80 o
   3  -7   7      189.55      286.97     70.52 o
   4  -7   7     1191.52     1194.22    119.94 o
   5  -7   7      600.61      732.49    102.44 o
   6  -7   7      167.10      177.33     64.09 o
   7  -7   7       87.58       63.31     56.88 o
   8  -7   7      199.44       82.10     64.34 o
  -7  -6   7      295.89      263.81     64.86 o
  -6  -6   7      831.19      813.82     91.11 o
  -5  -6   7     1203.41     1326.51    102.95 o
  -4  -6   7      593.61      683.33     75.67 o
  -3  -6   7       31.27        8.24     31.14 o
  -2  -6   7     2325.58     2264.91    127.40 o
  -1  -6   7     6169.19     6440.79    184.90 o
   0  -6   7     3299.29     3438.95    127.14 o
   1  -6   7      341.06      271.43     35.87 o
   2  -6   7      747.64      864.78     92.66 o
   3  -6   7     2529.81     2359.88    155.71 o
   4  -6   7     3140.88     3064.06    182.99 o
   5  -6   7      429.06      442.69     82.62 o
   6  -6   7      170.26      244.25     73.61 o
   7  -6   7      429.91      374.48     82.36 o
   8  -6   7      215.29      224.69     71.81 o
   9  -6   7      126.73      153.14     68.46 o
  -8  -5   7      229.70      294.19     48.29 o
  -7  -5   7      971.29      973.14     65.35 o
  -6  -5   7      949.31      946.12     77.34 o
  -5  -5   7      585.41      546.43     45.03 o
  -4  -5   7      173.00      165.71     38.09 o
  -3  -5   7     2657.03     2512.50    134.09 o
  -2  -5   7     4232.20     4182.61    186.60 o
  -1  -5   7     2572.65     2586.95    115.69 o
   0  -5   7      840.07      796.45    110.29 o
   1  -5   7      505.42      413.35     63.83 o
   2  -5   7     5710.90     5756.72    260.72 o
   3  -5   7     4293.88     4384.65    218.25 o
   4  -5   7      632.92      621.56     84.16 o
   5  -5   7       26.96        8.75     39.12 o
   6  -5   7      531.83      503.68     79.27 o
   7  -5   7      596.75      584.50     86.48 o
   8  -5   7      181.61      122.51     56.62 o
   9  -5   7        6.05      -45.30     39.64 o
  10  -5   7       46.83       63.31     57.91 o
  -8  -4   7      769.36      713.96     59.96 o
  -7  -4   7      810.02      788.52     60.74 o
  -6  -4   7      432.82      479.68     45.68 o
  -5  -4   7      686.40      575.70     45.54 o
  -4  -4   7      949.02      876.34     50.30 o
  -3  -4   7     2278.97     2218.40    164.98 o
  -2  -4   7     2779.12     2873.19     89.42 o
  -1  -4   7      344.53      370.26     23.86 o
   0  -4   7     1399.15     1391.01     65.08 o
   1  -4   7     5770.24     5669.73    248.37 o
   2  -4   7    11102.54    10460.26    411.54 o
   3  -4   7     4227.24     3997.56    203.84 o
   4  -4   7        3.31       13.64     40.41 o
   5  -4   7     2560.34     2575.82    158.03 o
   6  -4   7     3717.12     3522.19    190.72 o
   7  -4   7     1031.47     1010.97     99.35 o
   8  -4   7      416.49      416.69     73.87 o
   9  -4   7        5.15      -18.53     43.50 o
  10  -4   7      175.93      191.23     61.77 o
  -8  -3   7     1589.38     1540.15     82.90 o
  -7  -3   7      577.39      598.71     51.73 o
  -6  -3   7       33.81       50.84     26.20 o
  -5  -3   7     1540.99     1548.80     69.39 o
  -4  -3   7     5894.90     5994.92    166.22 o
  -3  -3   7      343.20      397.83     32.76 o
  -2  -3   7       65.10       75.84     15.85 o
  -1  -3   7     1237.43     1191.41     40.66 o
   0  -3   7     4843.82     4854.58    559.53 o
   1  -3   7     5004.94     4621.18    209.50 o
   2  -3   7      186.00      157.51     48.13 o
   3  -3   7      627.32      667.63     74.38 o
   4  -3   7     2619.35     2761.90    153.40 o
   5  -3   7     5373.71     4834.03    227.26 o
   6  -3   7     3599.56     3447.80    184.28 o
   7  -3   7       34.87       19.30     40.15 o
   8  -3   7      416.05      423.38     70.26 o
   9  -3   7      503.58      438.83     75.15 o
  10  -3   7      353.68      420.04     74.38 o
  11  -3   7      291.19      428.27     81.59 o
  -8  -2   7      792.85      735.97    153.65 o
  -7  -2   7       19.94       18.15     27.59 o
  -6  -2   7     2403.38     2244.87    115.95 o
  -5  -2   7     1458.57     1555.09     80.43 o
  -4  -2   7     4394.80     4396.81    129.28 o
  -3  -2   7     2260.41     2265.72     78.46 o
  -2  -2   7     1214.71     1180.21     41.89 o
   0  -2   7     3391.28     3835.13    281.96 o
   1  -2   7     2023.63     2154.19     66.08 o
   2  -2   7      438.57      461.89     62.28 o
   3  -2   7     2308.73     2439.66    135.64 o
   4  -2   7     4403.71     4260.08    200.50 o
   5  -2   7     2804.12     2934.34    157.51 o
   6  -2   7      138.29      135.12     45.30 o
   7  -2   7      439.20      403.05     64.34 o
   8  -2   7     2221.62     1855.68    126.11 o
   9  -2   7     1738.67     1518.52    116.08 o
  10  -2   7      462.45      549.24     78.24 o
  11  -2   7       17.10      -27.28     41.95 o
  12  -2   7       59.63      106.55     57.65 o
  -8  -1   7        6.80      -24.19     43.75 o
  -7  -1   7      684.98      605.85     49.46 o
  -6  -1   7     2950.85     2861.31    113.89 o
  -5  -1   7     3594.32     3623.22    181.96 o
  -4  -1   7      267.60      264.76     38.99 o
  -3  -1   7       33.09       25.24     20.46 o
  -2  -1   7     7861.42     8035.09    166.57 o
  -1  -1   7     9353.15     9939.23    200.20 o
   1  -1   7      287.50      294.50     45.68 o
   2  -1   7     3144.52     3378.34     66.66 o
   3  -1   7     2884.37     2774.52     79.08 o
   4  -1   7     2008.71     2027.41     63.51 o
   5  -1   7      972.03      954.70     76.31 o
   6  -1   7      861.19      841.86     86.22 o
   7  -1   7     2329.64     2193.50     79.96 o
   8  -1   7     1516.50     1411.19    105.01 o
   9  -1   7      373.88      403.82     65.63 o
  10  -1   7        2.44       -4.12     39.38 o
  11  -1   7      130.06      192.00     57.91 o
  12  -1   7      524.48      495.96     79.79 o
  -8   0   7      512.37      634.69     87.77 o
  -7   0   7     1779.86     1735.74    120.71 o
  -6   0   7     1462.10     1467.79    151.72 o
  -5   0   7      185.76      183.29     28.20 o
  -4   0   7       55.42       54.23     20.52 o
  -3   0   7     5405.24     4671.82    285.43 o
  -2   0   7    17089.67    17507.87    404.88 o
  -1   0   7     4912.99     5197.33    134.54 o
   0   0   7       97.17      128.95     21.36 o
   1   0   7     4149.08     4767.63    198.95 o
   2   0   7    10139.74    11413.63    200.37 o
   3   0   7     8499.38     9439.57    275.39 o
   4   0   7       19.24       36.83     20.20 o
   5   0   7     1212.34     1347.82     51.47 o
   6   0   7     2014.32     2072.89    119.94 o
   7   0   7     2265.51     2197.96     78.10 o
   8   0   7      871.88      835.39     50.58 o
   9   0   7      224.70      190.13     31.32 o
  10   0   7      693.66      687.06     49.96 o
  11   0   7      416.70      485.93     75.67 o
  12   0   7      358.05      379.89     71.04 o
  -8   1   7      200.37      191.49     64.09 o
  -7   1   7      236.19      367.28     68.46 o
  -6   1   7      130.19      193.55     50.96 o
  -5   1   7      407.84      388.28     34.87 o
  -4   1   7     1976.94     2016.86     72.41 o
  -3   1   7     5315.91     5009.93    154.81 o
  -2   1   7     5221.67     4931.82    132.93 o
  -1   1   7      132.57      101.35     16.15 o
   0   1   7     2715.12     2355.76     96.00 o
   1   1   7    12148.45    12223.03    389.41 o
   2   1   7     6269.54     6743.22    141.09 o
   3   1   7     1624.81     1760.96     72.58 o
   4   1   7      412.11      401.34     50.57 o
   5   1   7     3836.23     3915.85    110.45 o
   6   1   7     6282.17     6059.65    161.22 o
   7   1   7      657.00      649.21    109.13 o
   8   1   7       49.40       56.72     25.10 o
   9   1   7      877.72      746.70     56.62 o
  10   1   7      960.57      806.01     53.57 o
  11   1   7      333.09      348.69     41.69 o
  12   1   7       24.80       24.64     29.54 o
  -8   2   7      398.94      496.99     84.68 o
  -7   2   7      131.60      145.67     55.08 o
  -6   2   7      379.57      339.48     61.00 o
  -5   2   7      451.24      439.34     62.03 o
  -4   2   7     2576.41     2505.97     82.86 o
  -3   2   7     3516.13     3518.79    102.56 o
  -2   2   7      163.54      193.49     20.33 o
  -1   2   7     4569.54     4411.35    115.92 o
   0   2   7    12835.16    13395.89    432.39 o
   1   2   7    14308.63    15397.50    489.01 o
   2   2   7    10075.48    11547.51    234.78 o
   3   2   7     4162.46     4406.01    155.20 o
   4   2   7     9871.14    10727.16    345.66 o
   5   2   7     3648.63     3660.40    136.41 o
   6   2   7     3088.00     2888.00     90.61 o
   7   2   7      770.90      747.19     62.93 o
   8   2   7     1844.25     1685.05     70.23 o
   9   2   7       85.23       69.85     25.04 o
  10   2   7       63.91       48.37     26.29 o
  11   2   7       90.42      108.61     30.57 o
  12   2   7        4.37       14.67     37.32 o
  13   2   7      170.12      272.30     63.57 o
  -8   3   7      480.72      490.30     87.77 o
  -7   3   7        4.96       83.13     53.28 o
  -6   3   7      969.80     1026.41     99.09 o
  -5   3   7     1308.92     1374.64    102.69 o
  -4   3   7      372.13      310.40     51.48 o
  -3   3   7      151.52      165.49     39.64 o
  -2   3   7     1581.41     1475.50     51.87 o
  -1   3   7     4868.02     4673.39    120.99 o
   0   3   7     8347.57     8156.23    276.42 o
   1   3   7     1102.56     1220.22     64.60 o
   2   3   7      344.19      371.43     26.90 o
   3   3   7     4127.99     4049.03    147.48 o
   4   3   7    27272.84    28505.38    881.77 o
   5   3   7     9354.01     9445.17    312.97 o
   6   3   7       39.06       49.67     23.94 o
   7   3   7     1350.37     1342.89     59.09 o
   8   3   7     4238.77     3745.42    290.96 o
   9   3   7     2250.84     2237.61     86.01 o
  10   3   7      198.91      260.05     36.61 o
  11   3   7       18.41        8.03     26.30 o
  12   3   7      232.20      200.50     56.88 o
  13   3   7      151.57      197.92     56.11 o
  -8   4   7        2.34       29.08     53.28 o
  -7   4   7      454.94      551.04     87.51 o
  -6   4   7     1282.95     1233.60    107.84 o
  -5   4   7     1374.28     1376.44    101.41 o
  -4   4   7      120.76      149.64     27.67 o
  -3   4   7      551.31      539.62     38.30 o
  -2   4   7     2856.83     2882.54     91.63 o
  -1   4   7     2630.01     2687.73     76.66 o
   0   4   7     1682.17     1803.69     86.99 o
   1   4   7       24.29       53.79     20.59 o
   2   4   7     6855.21     7668.70    165.96 o
   3   4   7    10604.90    11137.42    364.19 o
   4   4   7     4516.37     4167.94    153.91 o
   5   4   7       14.99       18.27     20.59 o
   6   4   7     1915.05     1741.66     87.25 o
   7   4   7     6790.61     6978.23    253.77 o
   8   4   7     2425.60     2435.30    131.26 o
   9   4   7      236.76      265.62     34.94 o
  10   4   7       51.99       37.61     25.87 o
  11   4   7       31.00       40.76     37.45 o
  12   4   7      458.33      463.79     73.35 o
  13   4   7      133.93       97.29     55.59 o
  -7   5   7     1153.87     1401.41    126.37 o
  -6   5   7     1887.05     1978.70    137.18 o
  -5   5   7      275.74      351.55     44.65 o
  -4   5   7      287.78      329.62     35.68 o
  -3   5   7     4375.21     4401.86    132.12 o
  -2   5   7     4934.82     4899.20    176.30 o
  -1   5   7     1128.27     1262.50     54.95 o
   0   5   7      685.15      749.65     61.77 o
   1   5   7     4319.94     4751.67    179.39 o
   2   5   7     4023.86     4180.85    101.84 o
   3   5   7     4472.77     4650.78    172.96 o
   4   5   7      179.58      185.05     29.08 o
   5   5   7     2469.27     2541.84    111.44 o
   6   5   7     5480.73     5618.51    208.99 o
   7   5   7     4274.63     4249.27    174.50 o
   8   5   7     1249.53     1288.68     89.05 o
   9   5   7       42.89       47.95     23.40 o
  10   5   7     1186.36     1305.80    124.06 o
  11   5   7     1235.31     1295.63    105.01 o
  12   5   7      110.18      110.41     52.76 o
  13   5   7       37.45       68.20     53.79 o
  -7   6   7      488.26      364.44     81.33 o
  -6   6   7      119.88       64.86     52.25 o
  -5   6   7      292.42      282.55     38.60 o
  -4   6   7     3411.33     3308.79    114.66 o
  -3   6   7     3978.88     4233.72    132.58 o
  -2   6   7     1447.45     1556.77    147.48 o
  -1   6   7      175.70      187.88     27.10 o
   0   6   7     2242.18     2290.29     79.48 o
   1   6   7     7094.39     6879.78    274.90 o
   2   6   7     4928.81     5167.24    122.31 o
   3   6   7       78.02       88.02     26.77 o
   4   6   7      929.52      965.67     62.80 o
   5   6   7     1735.53     1664.96     86.99 o
   6   6   7     3498.74     3347.17    143.10 o
   7   6   7     1742.43     1693.02     94.20 o
   8   6   7      274.35      267.67     48.39 o
   9   6   7     1220.33     1315.45     92.91 o
  10   6   7     1234.67     1261.63     69.88 o
  11   6   7     1681.42     1586.98    119.16 o
  12   6   7      260.78      289.29     69.75 o
  13   6   7      153.73      186.85     62.80 o
  -6   7   7      305.38      487.47     88.79 o
  -5   7   7     1660.63     1744.02    109.13 o
  -4   7   7     3210.71     3188.31    116.37 o
  -3   7   7     1555.31     1576.32     75.03 o
  -2   7   7       64.81       68.52     23.93 o
  -1   7   7     4410.45     4549.59    137.34 o
   0   7   7    10710.80    11475.80    288.89 o
   1   7   7     3605.04     3817.33     86.70 o
   2   7   7      174.93      160.32     18.44 o
   3   7   7     1019.66     1051.64     66.92 o
   4   7   7     4775.27     4434.58    173.47 o
   5   7   7     1749.97     1759.42     92.91 o
   6   7   7      556.10      500.60     53.02 o
   7   7   7        3.23      -12.10     29.60 o
   8   7   7     1129.67     1098.74     82.62 o
   9   7   7     2177.49     2292.70    130.23 o
  10   7   7      643.77      778.82     84.93 o
  11   7   7       34.36       48.13     48.90 o
  12   7   7      183.13      170.64     62.80 o
  13   7   7      186.48      189.94     69.49 o
  -5   8   7      916.90      915.62     66.68 o
  -4   8   7      434.35      457.03     48.81 o
  -3   8   7      399.54      399.56     44.49 o
  -2   8   7      845.13      935.59     58.47 o
  -1   8   7     4570.63     4698.73    144.60 o
   0   8   7     7820.06     7783.62    156.97 o
   1   8   7      507.56      557.12     31.31 o
   2   8   7     4102.13     4070.04    122.60 o
   3   8   7     2216.61     2323.59    113.76 o
   4   8   7     4384.96     4037.71    165.24 o
   5   8   7     2164.99     2253.58    112.22 o
   6   8   7       61.41       68.98     32.43 o
   7   8   7      892.39      765.44     67.18 o
   8   8   7      927.39     1086.64     86.99 o
   9   8   7      788.59      695.43     77.73 o
  10   8   7      149.03      206.42     55.59 o
  11   8   7      100.72       86.48     52.76 o
  12   8   7      744.89      739.96     96.77 o
  -5   9   7       98.72      163.26     71.55 o
  -4   9   7        0.00      -23.86     25.79 o
  -3   9   7      697.42      683.60     56.78 o
  -2   9   7     2638.96     2548.69    101.38 o
  -1   9   7     2420.54     2446.24     78.41 o
   0   9   7      510.08      516.80     51.14 o
   1   9   7      948.64      881.83     42.63 o
   2   9   7     6003.11     6092.15    172.54 o
   3   9   7     6988.96     6963.53    191.19 o
   4   9   7     1962.46     1801.11    100.63 o
   5   9   7       77.39       39.64     29.34 o
   6   9   7     1262.12     1199.89     83.65 o
   7   9   7     2637.53     2622.40    135.64 o
   8   9   7     2430.42     2335.68    132.29 o
   9   9   7      502.94      463.53     68.98 o
  10   9   7      180.59      192.52     58.94 o
  11   9   7      502.26      504.97     81.85 o
  12   9   7      142.62      207.70     71.04 o
  -4  10   7      481.89      550.78     59.06 o
  -3  10   7      410.61      479.03     54.38 o
  -2  10   7      432.66      427.13     35.90 o
  -1  10   7      292.58      305.43     30.68 o
   0  10   7      270.54      239.83     27.02 o
   1  10   7     3889.65     3640.70    121.51 o
   2  10   7     3878.34     3854.63    125.39 o
   3  10   7     1991.01     1888.07     98.57 o
   4  10   7        2.29      -16.12     19.27 o
   5  10   7     2480.89     2263.88    119.16 o
   6  10   7     5991.78     5941.00    238.59 o
   7  10   7     1668.27     1493.04     99.86 o
   8  10   7      113.69      117.62     47.61 o
   9  10   7       55.88       88.54     45.30 o
  10  10   7      555.81      734.29     87.25 o
  11  10   7      670.24      629.80     91.37 o
  -2  11   7       38.35       66.09     24.76 o
  -1  11   7      124.72      119.63     25.57 o
   0  11   7      631.97      612.05     52.90 o
   1  11   7     1081.21     1106.31     64.51 o
   2  11   7     1520.98     1566.96     73.87 o
   3  11   7       10.63       35.13     24.93 o
   4  11   7     1317.88     1325.98     66.40 o
   5  11   7     3407.95     3118.11    150.82 o
   6  11   7     3963.59     3992.67    184.28 o
   7  11   7      969.51      915.74     85.19 o
   8  11   7      341.66      262.52     59.71 o
   9  11   7     2068.90     2170.71    141.04 o
  10  11   7     1252.63     1212.50    113.25 o
  11  11   7      141.90      112.22     61.00 o
  -1  12   7      273.67      335.38     36.35 o
   0  12   7      930.13      950.30     65.52 o
   1  12   7      530.72      583.14     67.05 o
   2  12   7        9.06       14.36     26.30 o
   3  12   7      178.27      185.78     47.36 o
   4  12   7     1936.74     1791.00     99.22 o
   5  12   7     2238.04     2146.51    124.83 o
   6  12   7      167.53      145.67     49.16 o
   7  12   7      655.79      666.60     77.98 o
   8  12   7     1415.71     1362.80    110.41 o
   9  12   7     1328.94     1439.24    118.39 o
  10  12   7      587.28      672.78     95.23 o
   1  13   7       66.10       72.89     34.67 o
   2  13   7      306.00      336.58     45.71 o
   3  13   7      995.50      946.02     66.79 o
   4  13   7      704.86      655.21     55.28 o
   5  13   7      355.62      344.11     61.26 o
   6  13   7       11.48      -29.34     37.83 o
   7  13   7      840.59      745.62     86.99 o
   8  13   7     1621.62     1722.36    129.20 o
  -2  -9   8      122.41      111.70     55.08 o
  -1  -9   8     1052.70     1146.87    107.84 o
   0  -9   8     1619.42     1562.53    119.42 o
   1  -9   8      119.84      137.46     40.56 o
   2  -9   8       58.75      126.19     40.82 o
   3  -9   8      495.92      531.83     62.72 o
  -4  -8   8      847.19      915.23    101.41 o
  -3  -8   8       93.98      106.30     53.02 o
  -2  -8   8     2622.00     2635.01    158.80 o
  -1  -8   8     1565.61     1588.27    116.33 o
   0  -8   8     1273.68     1113.15     98.57 o
   1  -8   8      106.59      119.85     37.09 o
   2  -8   8      758.14      727.81     62.95 o
   3  -8   8      712.45      794.18     66.66 o
   4  -8   8      214.11      204.58     43.03 o
   5  -8   8      111.33       99.86     72.32 o
   6  -8   8       53.57       98.57     73.87 o
  -5  -7   8       10.01       53.53     50.70 o
  -4  -7   8      124.58      107.58     49.67 o
  -3  -7   8     1796.05     1914.88    128.69 o
  -2  -7   8     4877.21     4826.82    227.78 o
  -1  -7   8     2846.73     2816.20    155.71 o
   0  -7   8        0.33       -0.70     40.02 o
   1  -7   8     1023.73     1243.40     73.64 o
   2  -7   8     4226.68     4174.79    148.63 o
   3  -7   8     1125.96     1180.58    118.65 o
   4  -7   8      158.34      196.89     70.78 o
   5  -7   8       38.86       -1.29     48.13 o
   6  -7   8      479.49      522.73     96.00 o
   7  -7   8      308.98      343.60     85.45 o
  -6  -6   8       14.92       32.17     49.93 o
  -5  -6   8      309.62      356.21     67.18 o
  -4  -6   8     1478.34     1545.28    116.33 o
  -3  -6   8     1972.98     1868.03    120.45 o
  -2  -6   8      905.38      938.65     86.74 o
  -1  -6   8        0.24        4.63     28.57 o
   0  -6   8     1295.12     1316.54     92.27 o
   1  -6   8     5387.14     5393.29    203.07 o
   2  -6   8     4376.03     4284.79    223.40 o
   3  -6   8      720.23      760.55     95.49 o
   4  -6   8      132.98      147.99     60.74 o
   5  -6   8     1478.72     1562.01    140.53 o
   6  -6   8     1659.45     1560.21    142.33 o
   7  -6   8      415.33      503.43     90.60 o
   8  -6   8       39.06       32.17     54.56 o
  -7  -5   8      171.57      153.82     38.65 o
  -6  -5   8      177.19      143.36     55.08 o
  -5  -5   8     1460.13     1384.68    105.27 o
  -4  -5   8     1206.36     1229.23     96.26 o
  -3  -5   8      567.89      569.57     67.69 o
  -2  -5   8       29.85       15.44     31.14 o
  -1  -5   8     2586.43     2330.28    128.69 o
   0  -5   8     3697.26     3763.92    126.48 o
   1  -5   8     2040.06     1976.22    129.20 o
   2  -5   8      183.16      176.56     56.37 o
   3  -5   8      382.94      377.57     73.87 o
   4  -5   8     1751.19     1715.67    133.58 o
   5  -5   8     2579.98     2608.24    167.55 o
   6  -5   8      645.53      514.49     86.22 o
   7  -5   8        8.50       28.57     50.45 o
   8  -5   8       42.26       24.45     47.87 o
   9  -5   8      166.84       89.05     61.26 o
  -7  -4   8       67.80       86.13     34.71 o
  -6  -4   8      901.09      933.50     89.18 o
  -5  -4   8     1841.01     1860.38     80.73 o
  -4  -4   8     1254.96     1361.20     65.27 o
  -3  -4   8       35.81       36.18     20.96 o
  -2  -4   8     2233.58     2118.20    119.16 o
  -1  -4   8     2057.80     2219.29    127.27 o
   0  -4   8     3938.02     3846.46    127.63 o
   1  -4   8     1132.51      862.47     86.99 o
   2  -4   8      766.36      683.59     83.39 o
   3  -4   8     3933.43     3766.18    201.78 o
   4  -4   8     4874.22     5086.00    247.34 o
   5  -4   8     2345.50     2341.60    154.68 o
   6  -4   8      214.33      326.61     68.98 o
   7  -4   8     1161.35     1011.74    105.52 o
   8  -4   8     1098.57     1119.07    111.70 o
   9  -4   8      368.14      349.26     77.47 o
  10  -4   8      101.56      120.19     61.00 o
  -7  -3   8      626.26      622.52     80.30 o
  -6  -3   8     3422.10     3223.98    186.60 o
  -5  -3   8      559.25      592.09     47.35 o
  -4  -3   8       27.46        8.28     21.46 o
  -3  -3   8      988.30      907.19     77.47 o
  -2  -3   8     3850.63     3291.09    336.52 o
  -1  -3   8     1934.04     2045.48     59.77 o
   0  -3   8      246.74      238.50     43.63 o
   1  -3   8      582.57      493.13     69.23 o
   2  -3   8     3781.54     3627.45    187.63 o
   3  -3   8     3421.16     2913.75    163.43 o
   4  -3   8     1104.58     1191.39    101.66 o
   5  -3   8      578.95      494.93     73.87 o
   6  -3   8     1233.28     1074.80     99.86 o
   7  -3   8     1112.74     1205.03    107.58 o
   8  -3   8     2003.76     1744.23    127.40 o
   9  -3   8      197.38      386.06     74.12 o
  10  -3   8        1.92       28.57     46.58 o
  11  -3   8       93.16      127.40     62.03 o
  -8  -2   8      377.69      453.24     79.79 o
  -7  -2   8     1433.16     1401.89     76.15 o
  -6  -2   8     2777.04     2629.19    101.21 o
  -5  -2   8      292.82      328.50     38.03 o
  -4  -2   8     1200.29     1232.70     70.01 o
  -3  -2   8     4086.22     4275.65    126.07 o
  -2  -2   8     3551.77     3750.57    110.39 o
  -1  -2   8     2306.14     2042.53    119.42 o
   0  -2   8       13.80       24.97     15.02 o
   1  -2   8     3540.11     3606.68    202.30 o
   2  -2   8     2618.80     2667.96    150.82 o
   3  -2   8      484.19      717.05     77.98 o
   4  -2   8       14.72       38.61     39.12 o
   5  -2   8      666.21      803.27     86.99 o
   6  -2   8     3416.49     3335.07    179.13 o
   7  -2   8     1163.14     1018.95     93.94 o
   8  -2   8       48.65        9.52     39.38 o
   9  -2   8      260.93      271.79     64.86 o
  10  -2   8      729.71      522.22     79.79 o
  11  -2   8      458.15      395.07     77.21 o
  -8  -1   8      553.35      687.19     93.94 o
  -7  -1   8      775.07      957.95     95.49 o
  -6  -1   8       28.74       23.31     26.30 o
  -5  -1   8      570.89      609.55     45.53 o
  -4  -1   8     3967.54     3742.01    119.68 o
  -3  -1   8     5818.41     5634.18    154.55 o
  -2  -1   8     5459.69     5393.23    121.55 o
  -1  -1   8      107.18      121.69     17.24 o
   1  -1   8     9979.15    10640.99    261.18 o
   2  -1   8     3523.12     3886.73     78.03 o
   3  -1   8      200.15      205.72     19.33 o
   4  -1   8     1699.81     1549.92     54.13 o
   5  -1   8     1536.14     1636.91    112.47 o
   6  -1   8      561.94      602.26     74.12 o
   7  -1   8      755.64      640.61     75.41 o
   8  -1   8       41.95       -1.03     31.14 o
   9  -1   8      810.15      783.45     83.39 o
  10  -1   8      816.33      913.68     94.97 o
  11  -1   8      260.93      242.71     65.89 o
  12  -1   8        2.31       -9.01     45.30 o
  -8   0   8      235.35      244.25     66.66 o
  -7   0   8        3.55       29.60     42.47 o
  -6   0   8      576.01      576.78     72.84 o
  -5   0   8     2308.26     2223.56    136.02 o
  -4   0   8     2786.32     2771.45     93.51 o
  -3   0   8     1280.44     1283.09     56.06 o
  -2   0   8       88.97      119.48     21.54 o
  -1   0   8     3968.56     3861.67    108.52 o
   0   0   8    17797.31    18080.13    570.34 o
   1   0   8     8848.56    10411.36    391.47 o
   2   0   8       24.88       10.73      9.07 o
   3   0   8     1265.50     1306.41     50.27 o
   4   0   8     4204.92     4222.65    128.56 o
   5   0   8     3340.38     3157.01     94.86 o
   6   0   8     1074.91     1001.24     47.70 o
   7   0   8      230.17      251.49     36.80 o
   8   0   8      322.20      357.79     37.32 o
   9   0   8      625.66      570.09     73.61 o
  10   0   8      315.14      301.64     61.00 o
  11   0   8        0.74       31.91     42.47 o
  12   0   8      209.71      314.51     70.26 o
  -8   1   8       25.95       69.23     55.85 o
  -7   1   8      286.16      301.39     70.78 o
  -6   1   8      900.48      969.28     90.60 o
  -5   1   8      928.42      987.04     85.19 o
  -4   1   8      831.89      822.25     47.00 o
  -3   1   8       62.28       76.93     21.09 o
  -2   1   8     2778.38     2677.93     96.90 o
  -1   1   8     8170.34     8091.47    199.91 o
   0   1   8     9703.09    10234.03    338.45 o
   1   1   8     1020.97      918.06     51.73 o
   2   1   8      961.23      993.86     34.51 o
   3   1   8    10864.30    11107.56    356.21 o
   4   1   8    12393.70    13171.74    316.53 o
   5   1   8      548.49      516.91     33.51 o
   6   1   8       13.79       11.48     16.99 o
   7   1   8      436.68      458.27     48.00 o
   8   1   8     4006.24     3801.26    119.37 o
   9   1   8      363.76      328.00     36.96 o
  10   1   8       35.32       49.81     26.48 o
  11   1   8      148.82      135.07     32.05 o
  12   1   8      214.12      176.30     57.14 o
  -7   2   8      503.80      711.64     94.46 o
  -6   2   8     1260.14     1342.47    110.16 o
  -5   2   8      449.12      581.15     73.09 o
  -4   2   8       14.36       29.34     29.34 o
  -3   2   8     1550.05     1541.47     60.20 o
  -2   2   8     4586.78     4599.04    124.99 o
  -1   2   8     5911.99     5827.88    150.23 o
   0   2   8     1521.99     1614.00     79.27 o
   1   2   8     4181.45     4406.01    162.66 o
   2   2   8     7907.10     8573.03    180.79 o
   3   2   8     9903.46     9889.92    323.01 o
   4   2   8     6337.67     6366.70    216.71 o
   5   2   8      527.29      545.89     43.50 o
   6   2   8     4221.13     4200.87    127.27 o
   7   2   8     1810.48     1844.82     71.98 o
   8   2   8     2497.43     2207.76    115.05 o
   9   2   8      433.17      427.94     40.73 o
  10   2   8       87.76       55.38     26.47 o
  11   2   8      224.11      230.21     40.28 o
  12   2   8       17.08       16.09     28.10 o
  13   2   8        6.94       10.81     39.64 o
  -7   3   8      888.09      822.83    100.38 o
  -6   3   8      524.90      658.62     85.45 o
  -5   3   8       26.12       61.00     37.58 o
  -4   3   8     2361.14     2132.61    120.71 o
  -3   3   8     3454.62     3478.69    156.23 o
  -2   3   8     1072.39     1059.28     55.98 o
  -1   3   8       19.31       38.23     15.96 o
   0   3   8     1063.87     1124.47     66.66 o
   1   3   8     7467.07     8081.85    277.19 o
   2   3   8    11116.66    12278.40    253.33 o
   3   3   8     2260.66     2151.21     58.87 o
   4   3   8      202.25      206.42     28.57 o
   5   3   8     3789.91     3808.39    145.42 o
   6   3   8     7796.91     7302.00    253.77 o
   7   3   8     9008.92     8805.00    273.20 o
   8   3   8      461.68      425.73     38.95 o
   9   3   8      150.97      106.46     28.26 o
  10   3   8     1163.38     1203.04     66.66 o
  11   3   8      636.29      547.04     49.80 o
  12   3   8      376.25      379.99     47.74 o
  13   3   8       30.40        5.40     40.92 o
  -7   4   8      494.35      531.74     86.74 o
  -6   4   8       88.87      119.94     53.79 o
  -5   4   8      562.07      679.73     80.30 o
  -4   4   8     3470.77     3519.35    169.35 o
  -3   4   8     2235.07     2350.87    122.51 o
  -2   4   8      565.24      583.47     56.88 o
  -1   4   8      405.74      351.96     24.27 o
   0   4   8     4877.14     4598.79    176.82 o
   1   4   8     3195.76     3548.18    142.33 o
   2   4   8     1147.38     1227.05     97.16 o
   3   4   8        0.11       22.29     12.42 o
   4   4   8     3029.76     3038.83    123.54 o
   5   4   8     9637.49     9509.52    319.40 o
   6   4   8     4180.39     4183.38    163.18 o
   7   4   8       66.77       63.31     30.63 o
   8   4   8     1128.25     1072.92     58.05 o
   9   4   8     2421.36     2319.48    108.87 o
  10   4   8     2354.53     2232.52     91.97 o
  11   4   8      249.35      329.20     62.80 o
  12   4   8        2.16      104.75     48.13 o
  13   4   8       21.95      -20.85     41.18 o
  -7   5   8        2.66       86.48     58.17 o
  -6   5   8      433.23      540.23     82.10 o
  -5   5   8     2784.87     2846.83    162.15 o
  -4   5   8     4076.41     3990.36    215.55 o
  -3   5   8      221.44      250.70     31.83 o
  -2   5   8     1703.10     1761.74    101.92 o
  -1   5   8     2388.67     2377.89    115.30 o
   0   5   8     4534.57     4794.91    189.43 o
   1   5   8     2183.99     1901.23     96.77 o
   2   5   8       78.59       72.51     17.44 o
   3   5   8     1433.77     1600.62     82.62 o
   4   5   8     2777.64     2731.27    118.65 o
   5   5   8     3310.39     3260.18    135.12 o
   6   5   8     1586.22     1529.33     81.59 o
   7   5   8      864.68      851.66     67.69 o
   8   5   8     2619.57     2843.49    137.18 o
   9   5   8     1831.10     1763.41     78.18 o
  10   5   8      635.77      650.72     51.68 o
  11   5   8        7.59       48.84     31.46 o
  12   5   8      129.49      143.36     54.82 o
  13   5   8      348.15      421.84     77.47 o
  -6   6   8     1007.69     1115.21    112.73 o
  -5   6   8     1594.51     1617.09    123.28 o
  -4   6   8      325.67      352.71     40.67 o
  -3   6   8      142.08      129.56     28.85 o
  -2   6   8     3761.65     3642.66    117.98 o
  -1   6   8     7698.70     8039.38    213.80 o
   0   6   8     2900.96     3009.75    137.95 o
   1   6   8       91.93       73.03     17.86 o
   2   6   8     1024.10     1172.08     46.44 o
   3   6   8     6434.97     6541.46    237.82 o
   4   6   8     4240.88     4086.87    163.95 o
   5   6   8      143.97      156.48     34.75 o
   6   6   8      856.82      834.15     64.86 o
   7   6   8     1443.08     1459.06     89.31 o
   8   6   8     2818.24     2645.31    133.84 o
   9   6   8     1162.05     1076.34     86.74 o
  10   6   8       27.31       44.88     26.92 o
  11   6   8     1122.48     1232.25     72.61 o
  12   6   8      743.86      891.55     96.77 o
  13   6   8      156.18      227.52     67.69 o
  -5   7   8      156.90      159.99     37.78 o
  -4   7   8      241.36      214.47     37.69 o
  -3   7   8     2973.43     2998.22    162.28 o
  -2   7   8     2504.13     2580.45     97.08 o
  -1   7   8     2707.44     2745.02     97.63 o
   0   7   8      989.86      996.67     54.81 o
   1   7   8     2395.05     2357.13     74.88 o
   2   7   8     9883.52    10282.74    224.93 o
   3   7   8     3958.11     4236.66    172.70 o
   4   7   8     1289.83     1363.06     81.07 o
   5   7   8      157.39      169.35     37.83 o
   6   7   8     2606.77     2439.41    117.88 o
   7   7   8     1908.26     1834.06    101.15 o
   8   7   8      265.45      295.21     53.02 o
   9   7   8       37.21       42.98     40.15 o
  10   7   8      468.42      409.48     66.92 o
  11   7   8      756.89      916.77     94.46 o
  12   7   8      599.90      452.72     82.36 o
  13   7   8       24.19       24.71     55.34 o
  -5   8   8      202.64      215.09     43.09 o
  -4   8   8      407.07      470.02     49.98 o
  -3   8   8     1203.70     1191.53     69.31 o
  -2   8   8     1163.12     1140.67     63.60 o
  -1   8   8        2.94       -9.52     19.83 o
   0   8   8     1364.34     1399.24     49.69 o
   1   8   8     3718.21     3849.93    113.77 o
   2   8   8    10592.41    11275.08    292.76 o
   3   8   8     1334.90     1240.29     82.36 o
   4   8   8      969.21     1098.74     74.90 o
   5   8   8     3319.31     3357.98    149.28 o
   6   8   8     2253.53     2057.46    110.41 o
   7   8   8     1206.55     1048.81     77.47 o
   8   8   8      102.41       84.42     41.18 o
   9   8   8      171.58      242.71     56.37 o
  10   8   8      774.81      712.67     82.62 o
  11   8   8      128.32      224.43     64.09 o
  12   8   8        6.55       30.11     51.22 o
  -4   9   8      618.13      765.60     63.87 o
  -3   9   8      241.76      271.73     43.22 o
  -2   9   8      178.18      169.43     35.71 o
  -1   9   8      209.83      194.82     26.52 o
   0   9   8     2649.81     2698.94     75.64 o
   1   9   8     5545.76     5521.22    122.05 o
   2   9   8     1978.63     1990.12     81.15 o
   3   9   8      141.32      177.85     41.18 o
   4   9   8     4796.67     4910.98    199.21 o
   5   9   8     6459.09     6030.57    234.73 o
   6   9   8     4929.43     4724.13    196.38 o
   7   9   8       23.50       -2.83     32.94 o
   8   9   8      617.88      714.73     73.87 o
   9   9   8     1111.74     1147.38     97.03 o
  10   9   8     1107.31     1092.04     99.35 o
  11   9   8      279.52      291.86     71.04 o
  12   9   8       60.42       56.37     52.50 o
  -3  10   8       49.96       52.40     35.00 o
  -2  10   8      165.87      129.75     27.87 o
  -1  10   8     1148.73     1168.89     53.00 o
   0  10   8     1177.81     1125.25     54.66 o
   1  10   8      576.80      598.94     36.33 o
   2  10   8       33.61       41.55     33.46 o
   3  10   8     3240.43     3210.04    112.56 o
   4  10   8     5347.18     5496.26    222.89 o
   5  10   8     1151.01     1121.64     83.65 o
   6  10   8       15.41        6.18     32.43 o
   7  10   8      477.78      432.65     60.48 o
   8  10   8     2428.90     2289.61    133.32 o
   9  10   8     1935.04     1732.65    121.48 o
  10  10   8      178.85      143.10     54.82 o
  11  10   8        1.64       68.20     54.56 o
  -2  11   8      606.82      592.60     45.61 o
  -1  11   8     1128.64     1102.16     54.33 o
   0  11   8      440.04      456.70     36.61 o
   1  11   8       22.99        3.52     25.69 o
   2  11   8      682.91      638.75     51.79 o
   3  11   8     1852.18     1653.88     77.55 o
   4  11   8     2176.23     2222.95    122.25 o
   5  11   8      330.73      346.94     56.62 o
   6  11   8     1189.70     1064.25     83.13 o
   7  11   8     2801.49     2821.87    149.02 o
   8  11   8     1634.39     1606.80    114.53 o
   9  11   8      521.78      578.84     80.82 o
  10  11   8       37.26        2.83     44.53 o
  11  11   8      686.59      785.77    102.18 o
   0  12   8        3.14       33.23     31.11 o
   1  12   8      317.94      293.14     44.95 o
   2  12   8     1516.52     1436.07     77.19 o
   3  12   8      963.30      978.47     63.47 o
   4  12   8       19.61      -47.36     32.43 o
   5  12   8      300.63      342.57     59.20 o
   6  12   8      807.79      906.48     84.68 o
   7  12   8     1745.34     1533.96    112.47 o
   8  12   8      785.38      674.32     84.42 o
   9  12   8      169.11      218.25     64.86 o
   2  13   8      733.78      755.22     62.12 o
   3  13   8      147.56      171.84     38.11 o
   4  13   8      127.43      101.92     45.81 o
   5  13   8      588.40      594.02     75.15 o
   6  13   8      749.47      723.23     83.65 o
   7  13   8      187.78      251.71     64.34 o
   8  13   8        8.37      -37.58     43.75 o
  -2  -8   9      949.37      929.64     98.57 o
  -1  -8   9        6.13       13.64     44.01 o
   0  -8   9     1531.99     1571.54    120.45 o
   1  -8   9     1915.85     1942.93    136.15 o
   2  -8   9      776.75      808.32     68.52 o
   3  -8   9       41.66       57.18     36.19 o
   4  -8   9      141.87      130.47     69.75 o
   5  -8   9      475.05      544.09    109.90 o
  -4  -7   9     1053.67     1207.35    111.96 o
  -3  -7   9      383.56      356.98     68.98 o
  -2  -7   9      221.49      258.15     60.74 o
  -1  -7   9     1442.32     1567.16    118.14 o
   0  -7   9     4022.65     4181.33    206.93 o
   1  -7   9     2060.52     1971.94    161.89 o
   2  -7   9       14.37       27.57     28.83 o
   3  -7   9      712.98      704.97     61.64 o
   4  -7   9      769.61      813.56    114.02 o
   5  -7   9      713.71      625.94    107.07 o
   6  -7   9       95.98       97.55     66.40 o
  -5  -6   9      623.13      602.26     86.74 o
  -4  -6   9       17.17        1.29     45.04 o
  -3  -6   9      396.93      350.29     64.60 o
  -2  -6   9      871.21     1034.14     93.94 o
  -1  -6   9     2688.92     2459.22    143.10 o
   0  -6   9     1805.23     1689.41    113.76 o
   1  -6   9        2.63       20.87     25.29 o
   2  -6   9     1002.85      921.81     86.74 o
   3  -6   9     2351.72     2125.15    156.74 o
   4  -6   9     2599.16     2692.92    183.77 o
   5  -6   9      368.35      408.20     90.34 o
   6  -6   9       27.49       24.19     53.02 o
   7  -6   9      177.23      154.17     71.55 o
   8  -6   9      257.40      303.70     83.90 o
  -6  -5   9      981.59     1040.57    106.55 o
  -5  -5   9      750.76      796.84     87.51 o
  -4  -5   9      136.46       58.42     45.81 o
  -3  -5   9     1596.99     1539.36    109.38 o
  -2  -5   9     1221.78     1243.64     98.57 o
  -1  -5   9      371.22      321.72     55.34 o
   0  -5   9       15.16        1.38     23.53 o
   1  -5   9     1591.15     1481.00     75.83 o
   2  -5   9     2132.64     2086.29    144.65 o
   3  -5   9     1027.87      799.67     96.52 o
   4  -5   9      637.84      606.38     93.43 o
   5  -5   9       25.64       26.51     49.42 o
   6  -5   9      495.36      431.36     86.48 o
   7  -5   9     1306.61     1215.84    124.57 o
   8  -5   9      766.72      850.11    108.87 o
   9  -5   9       51.05       35.26     54.82 o
  -6  -4   9      988.13     1067.83    158.29 o
  -5  -4   9       65.79       78.76     43.75 o
  -4  -4   9     1208.02     1075.57     90.34 o
  -3  -4   9     2278.15     2128.75    127.14 o
  -2  -4   9     1663.38     1546.83    103.72 o
  -1  -4   9       78.48      137.44     40.15 o
   0  -4   9     1229.03     1156.70     72.58 o
   1  -4   9     1604.29     1708.20    126.63 o
   2  -4   9      970.73      937.88     98.57 o
   3  -4   9     1174.12      921.40    101.41 o
   4  -4   9       28.80       42.47     49.16 o
   5  -4   9     2078.44     2098.90    149.28 o
   6  -4   9     1564.05     1565.36    134.86 o
   7  -4   9      743.90      593.25     89.82 o
   8  -4   9      223.71      163.43     64.34 o
   9  -4   9      101.08       27.28     51.73 o
  10  -4   9      582.20      545.89     92.14 o
  -7  -3   9      399.78      525.01     55.67 o
  -6  -3   9      361.44      321.15     45.02 o
  -5  -3   9     1552.87     1474.07     73.79 o
  -4  -3   9     3479.34     3777.38    160.86 o
  -3  -3   9     2897.22     2821.87     97.15 o
  -2  -3   9      231.94      164.81     75.41 o
  -1  -3   9      773.15      714.22     66.92 o
   0  -3   9     5158.48     4932.59    416.69 o
   1  -3   9     2277.54     2025.80    134.35 o
   2  -3   9      187.16      211.82     59.97 o
   3  -3   9      267.98      363.16     70.26 o
   4  -3   9     1279.57     1305.67    111.19 o
   5  -3   9     2037.27     2029.92    140.27 o
   6  -3   9     1468.97     1302.84    116.59 o
   7  -3   9       41.25       93.68     52.50 o
   8  -3   9      216.11      106.55     58.42 o
   9  -3   9      852.58      798.64     97.80 o
  10  -3   9      840.06      703.15     97.80 o
  -7  -2   9       53.48      100.38     53.79 o
  -6  -2   9      753.47      922.49     61.94 o
  -5  -2   9     1843.95     1858.92    119.94 o
  -4  -2   9     3921.63     3895.12    123.99 o
  -3  -2   9      430.91      469.76     38.29 o
  -2  -2   9       77.27       55.33     21.43 o
   0  -2   9     3885.20     4189.06    100.88 o
   1  -2   9     1556.54     1352.77    111.96 o
   2  -2   9      806.87      865.30     91.11 o
   3  -2   9      316.67      367.02     69.23 o
   4  -2   9     4696.59     4469.33    222.37 o
   5  -2   9      901.71      869.67     94.97 o
   6  -2   9       28.23       77.21     46.58 o
   7  -2   9      174.02      216.20     58.17 o
   8  -2   9     1018.22      789.37     90.85 o
   9  -2   9      990.67      827.72     96.52 o
  10  -2   9       17.42       50.19     49.16 o
  11  -2   9       76.32      134.09     61.26 o
  -7  -1   9      363.79      363.41     72.32 o
  -6  -1   9     1849.18     1564.56     77.04 o
  -5  -1   9     1940.58     1990.22     83.79 o
  -4  -1   9      871.54      845.00     51.23 o
  -3  -1   9      942.11      923.78     51.87 o
  -2  -1   9     5725.14     6054.01    163.52 o
  -1  -1   9     9627.66     9410.70    225.85 o
   0  -1   9     6782.22     7513.31    309.88 o
   1  -1   9      297.61      292.59     32.04 o
   2  -1   9     3840.77     4502.77     90.28 o
   3  -1   9     5873.36     5286.75    242.19 o
   4  -1   9     4011.07     4254.16    208.73 o
   5  -1   9      567.56      503.17     72.84 o
   6  -1   9      129.89       98.83     46.58 o
   7  -1   9     1343.20     1358.94    107.84 o
   8  -1   9      717.76      512.69     74.90 o
   9  -1   9       89.54       73.61     47.36 o
  10  -1   9       11.44      -18.02     41.18 o
  11  -1   9      429.88      410.00     79.01 o
  12  -1   9      114.38      215.17     67.95 o
  -7   0   9      804.71      965.93    100.12 o
  -6   0   9      185.87      196.89     54.56 o
  -5   0   9       36.02       40.64     26.40 o
  -4   0   9      446.56      427.29     38.71 o
  -3   0   9     2684.07     2423.44     85.16 o
  -2   0   9     4027.30     3985.07    116.71 o
  -1   0   9     2879.53     2621.60    250.30 o
   0   0   9      251.36      285.92     27.63 o
   1   0   9     1516.28     1302.52    224.30 o
   2   0   9    12759.11    14132.02    248.41 o
   3   0   9    13564.19    14843.51    356.64 o
   4   0   9     1293.77     1249.99     51.11 o
   5   0   9     1039.88      962.61     45.39 o
   6   0   9     1235.20     1186.11     52.85 o
   7   0   9     2370.54     2134.42    133.06 o
   8   0   9     1219.70     1107.23     95.49 o
   9   0   9        3.80      -12.35     36.55 o
  10   0   9      378.05      379.63     67.18 o
  11   0   9       81.11       88.79     51.48 o
  12   0   9      121.26      117.62     57.39 o
  -7   1   9      391.15      366.76     78.50 o
  -6   1   9      151.42      119.94     53.02 o
  -5   1   9      549.09      585.79     74.38 o
  -4   1   9     1436.80     1482.73     65.63 o
  -3   1   9     1671.18     1574.28     64.59 o
  -2   1   9     1011.56      925.34     46.72 o
  -1   1   9      111.51      117.77     20.47 o
   0   1   9     2231.00     2154.49     97.55 o
   1   1   9    13110.12    14560.25    468.42 o
   2   1   9     7525.49     8162.47    172.93 o
   3   1   9     1679.84     1543.69     59.37 o
   4   1   9     1217.88     1191.82    106.30 o
   5   1   9     5763.68     5147.72    142.34 o
   6   1   9     6413.04     6494.60    176.12 o
   7   1   9      554.16      572.18     83.78 o
   8   1   9       87.80      143.15     27.13 o
   9   1   9      148.25      210.08     36.16 o
  10   1   9      558.95      515.78     74.38 o
  11   1   9      341.00      376.80     66.92 o
  12   1   9        1.94       11.07     41.95 o
  -7   2   9      147.31      212.59     68.72 o
  -6   2   9       15.30       87.77     46.84 o
  -5   2   9      616.42      587.85     75.67 o
  -4   2   9     2513.78     2725.87    141.30 o
  -3   2   9     1039.34     1023.33     75.41 o
  -2   2   9       29.67       26.92     18.06 o
  -1   2   9     1921.32     1786.71     63.39 o
   0   2   9     1962.31     2089.12     97.29 o
   1   2   9     8236.95     9094.88    308.59 o
   2   2   9     4232.43     4697.22    110.19 o
   3   2   9     2041.18     2279.24     62.02 o
   4   2   9     7873.64     8622.86    288.52 o
   5   2   9     6984.42     7374.88    193.87 o
   6   2   9     5028.64     4912.39    140.67 o
   7   2   9        6.30      -15.77     20.21 o
   8   2   9     1152.50     1117.32     73.87 o
   9   2   9     1331.94     1261.41     65.37 o
  10   2   9      479.92      511.58     46.60 o
  11   2   9       71.19       71.94     30.24 o
  12   2   9        7.09       -4.63     40.67 o
  13   2   9       11.33      -13.13     46.58 o
  -7   3   9       22.51      -35.26     51.22 o
  -6   3   9      975.92     1209.15    111.96 o
  -5   3   9     1359.72     1483.00    108.61 o
  -4   3   9     1307.19     1313.13     97.03 o
  -3   3   9        5.11       15.19     29.34 o
  -2   3   9     1216.97     1198.34     79.27 o
  -1   3   9     4912.70     4925.21    133.52 o
   0   3   9     2849.27     3031.89    128.95 o
   1   3   9      100.56      168.58     31.91 o
   2   3   9      261.91      226.74     20.88 o
   3   3   9     5610.49     6039.95    135.71 o
   4   3   9     5930.17     6187.83    219.54 o
   5   3   9     2427.80     2343.41    102.95 o
   6   3   9      162.61      171.41     33.46 o
   7   3   9      672.85      664.33     56.37 o
   8   3   9     3946.98     3703.64    315.80 o
   9   3   9     2401.56     2444.72     94.33 o
  10   3   9     1761.28     1633.13     77.12 o
  11   3   9       14.04        2.98     27.57 o
  12   3   9      280.47      277.36     44.92 o
  13   3   9      204.65      303.45     64.86 o
  -6   4   9      959.31      981.89    103.98 o
  -5   4   9     1674.71     1557.64    116.33 o
  -4   4   9      527.17      443.20     64.34 o
  -3   4   9      577.26      513.72     61.00 o
  -2   4   9     4759.13     4646.66    193.29 o
  -1   4   9     2687.52     2656.89    123.54 o
   0   4   9      730.55      698.52     57.91 o
   1   4   9       38.02       -5.40     22.65 o
   2   4   9     5384.99     5891.11    152.24 o
   3   4   9     4557.36     4949.24    117.92 o
   4   4   9      345.12      378.86     41.69 o
   5   4   9      160.44      171.15     32.17 o
   6   4   9     1945.61     1884.50     93.94 o
   7   4   9     5078.83     4508.71    179.39 o
   8   4   9     2648.26     2799.07    100.22 o
   9   4   9       12.53        9.84     24.47 o
  10   4   9      406.85      361.61     43.04 o
  11   4   9      563.19      451.56     47.85 o
  12   4   9      788.19      915.55     66.30 o
  13   4   9      305.24      343.34     71.81 o
  -6   5   9      639.05      552.84     87.25 o
  -5   5   9      177.57      168.32     55.08 o
  -4   5   9      461.75      493.39     69.75 o
  -3   5   9     2887.15     2807.97    147.73 o
  -2   5   9     6225.93     5638.07    226.75 o
  -1   5   9     2628.95     2550.34    125.34 o
   0   5   9      283.58      253.00     42.98 o
   1   5   9     2865.77     3158.77    139.75 o
   2   5   9     2826.26     3103.75     85.64 o
   3   5   9     2859.11     2368.47     69.43 o
   4   5   9      277.60      231.90     36.80 o
   5   5   9      409.83      293.92     39.64 o
   6   5   9     1178.00     1176.21     74.90 o
   7   5   9     1027.74      834.15     63.57 o
   8   5   9      774.66      804.81     70.01 o
   9   5   9        8.15       17.28     33.07 o
  10   5   9     1090.28     1209.44     69.05 o
  11   5   9     1028.52     1064.68     68.59 o
  12   5   9      377.77      418.88     52.60 o
  13   5   9        4.60       22.13     48.39 o
  -5   6   9      242.58      309.37     68.72 o
  -4   6   9     1657.30     1643.09    116.85 o
  -3   6   9     3511.79     3260.43    162.15 o
  -2   6   9     1408.10     1384.94     95.74 o
  -1   6   9      295.58      222.37     44.01 o
   0   6   9     2061.87     1845.38    102.69 o
   1   6   9     9874.18    10553.01    333.82 o
   2   6   9     5437.31     6143.84    147.19 o
   3   6   9        9.92       34.36     18.23 o
   4   6   9      495.86      573.18     54.05 o
   5   6   9     2284.08     2318.95    112.22 o
   6   6   9     5324.81     4919.48    194.58 o
   7   6   9      588.65      503.43     55.34 o
   8   6   9      571.26      500.08     56.37 o
   9   6   9      645.52      621.05     68.20 o
  10   6   9      543.10      517.85     95.10 o
  11   6   9      395.59      470.16     61.13 o
  12   6   9        1.95       27.80     48.39 o
  13   6   9      225.40      279.25     72.07 o
  -5   7   9      605.30      581.41     88.54 o
  -4   7   9      654.00      606.08     53.79 o
  -3   7   9     1070.97      966.16     60.90 o
  -2   7   9       49.21       53.59     25.61 o
  -1   7   9     3245.74     3145.39    155.20 o
   0   7   9     6758.62     7296.34    279.00 o
   1   7   9     3009.47     2971.46     89.16 o
   2   7   9     2705.15     2528.11    152.50 o
   3   7   9     1362.26     1293.06     83.90 o
   4   7   9     6449.85     6513.15    246.57 o
   5   7   9     4601.34     4833.77    192.77 o
   6   7   9      564.34      527.36     56.11 o
   7   7   9       28.88       18.79     28.83 o
   8   7   9      541.58      476.66     58.94 o
   9   7   9     1354.09     1539.11    105.27 o
  10   7   9      644.68      618.22     76.70 o
  11   7   9        1.51       -1.55     30.34 o
  12   7   9      145.56      142.59     60.23 o
  13   7   9      480.40      422.87     83.90 o
  -4   8   9      101.05      133.90     43.50 o
  -3   8   9       48.98       34.58     27.91 o
  -2   8   9      704.77      746.22     57.14 o
  -1   8   9     2060.35     2172.12    180.55 o
   0   8   9     2783.74     2897.12    136.80 o
   1   8   9      357.89      357.98     33.13 o
   2   8   9      426.39      429.52     35.21 o
   3   8   9     4482.61     4623.24    192.26 o
   4   8   9     8284.24     8675.10    316.06 o
   5   8   9     3280.48     2958.02    139.50 o
   6   8   9        4.50        3.09     31.14 o
   7   8   9     1729.23     1569.48     98.83 o
   8   8   9     1477.80     1368.47     97.03 o
   9   8   9      421.09      356.47     61.26 o
  10   8   9      269.87      173.73     57.14 o
  11   8   9        5.10        5.92     45.30 o
  12   8   9      257.69      275.65     71.04 o
  -3   9   9      377.08      405.06     50.14 o
  -2   9   9     1220.64     1224.62     72.95 o
  -1   9   9     1140.99     1186.53     46.68 o
   0   9   9      105.47      111.03     23.04 o
   1   9   9       79.58       84.95     21.26 o
   2   9   9     3043.14     2913.44    135.25 o
   3   9   9     6375.22     6150.76    242.71 o
   4   9   9     4102.14     3682.02    167.55 o
   5   9   9      249.82      286.97     47.87 o
   6   9   9     2602.90     2500.66    129.20 o
   7   9   9     3513.53     3138.70    151.85 o
   8   9   9     2965.99     2773.74    144.90 o
   9   9   9      431.18      394.56     63.83 o
  10   9   9      243.59      340.51     67.95 o
  11   9   9      197.01      248.11     66.40 o
  12   9   9      269.29      164.72     66.40 o
  -2  10   9      793.98      838.99     99.23 o
  -1  10   9       78.40      110.68     34.16 o
   0  10   9      212.17      174.50     27.39 o
   1  10   9     1521.96     1506.92     60.12 o
   2  10   9     1588.28     1549.14    103.98 o
   3  10   9      872.50     1040.31     83.39 o
   4  10   9        9.26       33.20     31.66 o
   5  10   9     1732.98     1658.79    103.21 o
   6  10   9     4659.51     4608.05    201.27 o
   7  10   9     2374.06     2330.28    131.26 o
   8  10   9       95.59       53.02     42.98 o
   9  10   9      155.98      102.95     47.87 o
  10  10   9      977.03     1124.22    104.75 o
  11  10   9     1359.34     1621.47    129.20 o
  -1  11   9      115.90      114.38     29.15 o
   0  11   9      653.12      612.23     52.10 o
   1  11   9     1221.42     1205.38     71.08 o
   2  11   9      833.79      922.81     62.16 o
   3  11   9        0.35        0.00     33.97 o
   4  11   9      651.57      614.10     70.26 o
   5  11   9     1487.99     1394.46     98.06 o
   6  11   9      956.24      938.91     83.90 o
   7  11   9      331.87      353.12     62.54 o
   8  11   9      123.74      133.58     48.64 o
   9  11   9     1653.79     1438.22    111.70 o
  10  11   9      866.30      872.76     97.55 o
   0  12   9     2151.37     2118.64    157.64 o
   1  12   9      578.75      576.40     57.64 o
   2  12   9        1.21      -11.28     28.04 o
   3  12   9      361.24      356.21     63.31 o
   4  12   9     1273.13     1183.16     95.23 o
   5  12   9     1364.82     1193.97     97.03 o
   6  12   9      178.13      248.11     55.59 o
   7  12   9      280.18      279.25     61.26 o
   8  12   9      461.91      431.62     71.81 o
   9  12   9      994.14      848.82     97.55 o
   3  13   9     1054.69      997.33     94.20 o
   4  13   9      829.08      825.66     87.51 o
   5  13   9      155.83      204.61     58.94 o
   6  13   9        4.45      -25.74     39.12 o
   7  13   9      367.40      385.29     70.01 o
   1  -8  10        9.61       -5.66     41.44 o
   2  -8  10      322.66      307.83     53.45 o
  -2  -7  10      923.16     1117.27    110.16 o
  -1  -7  10      561.43      452.98     74.12 o
   0  -7  10        9.27       21.10     40.41 o
   1  -7  10      894.88      903.39     93.94 o
   2  -7  10     1403.41     1411.74     90.60 o
   3  -7  10     1702.84     1518.72     90.90 o
   4  -7  10      607.13      592.99    109.64 o
   5  -7  10       93.44       83.90     72.32 o
  -4  -6  10      735.82      674.58     92.40 o
  -3  -6  10      844.00      811.76     92.14 o
  -2  -6  10      103.15       66.40     47.36 o
  -1  -6  10      135.88      133.84     49.42 o
   0  -6  10      973.37      779.08     83.39 o
   1  -6  10     1374.67     1290.02     76.32 o
   2  -6  10     1515.67     1299.39     78.74 o
   3  -6  10      202.98      181.19     70.26 o
   4  -6  10      379.40      332.79     84.16 o
   5  -6  10      688.69      551.04    100.12 o
   6  -6  10      613.33      751.28    113.76 o
   7  -6  10      457.39      398.42     96.00 o
  -4  -5  10     1230.47     1317.76    109.90 o
  -3  -5  10      591.42      622.08     79.27 o
  -2  -5  10       31.20       54.82     40.67 o
  -1  -5  10      973.79      967.73     90.08 o
   0  -5  10     1524.54     1667.54    113.25 o
   1  -5  10      793.54      679.26     56.72 o
   2  -5  10      244.89      175.53     63.83 o
   3  -5  10      134.91       82.10     55.34 o
   4  -5  10     2239.18     2237.37    164.98 o
   5  -5  10     2479.51     2450.47    177.33 o
   6  -5  10      316.08      257.63     77.47 o
   7  -5  10       29.23       92.40     60.48 o
   8  -5  10      197.43      218.25     74.38 o
  -5  -4  10     1983.63     1972.78    135.38 o
  -4  -4  10     1774.25     1791.59    126.11 o
  -3  -4  10       48.59       68.72     40.92 o
  -2  -4  10      598.88      669.69     76.44 o
  -1  -4  10     1653.27     1736.51    115.82 o
   0  -4  10     2045.87     1926.20    118.65 o
   1  -4  10      481.05      390.09     50.32 o
   2  -4  10       38.15       32.17     48.13 o
   3  -4  10     1949.65     1794.68    143.62 o
   4  -4  10     1007.20     1092.04    117.62 o
   5  -4  10      549.15      569.32     95.23 o
   6  -4  10       54.58       48.39     56.37 o
   7  -4  10      834.97      643.44     99.09 o
   8  -4  10     1008.49      968.50    113.76 o
   9  -4  10      334.93      229.32     73.35 o
  -5  -3  10      998.58     1083.42     66.68 o
  -4  -3  10      583.53      537.66     70.01 o
  -3  -3  10      725.20      820.26     80.04 o
  -2  -3  10     7172.46     7258.25    294.18 o
  -1  -3  10     4366.02     4323.65    196.89 o
   0  -3  10      638.99      555.06     53.53 o
   1  -3  10      490.83      493.13     76.44 o
   2  -3  10     2660.61     2789.69    171.15 o
   3  -3  10     3463.13     3337.91    194.32 o
   4  -3  10      729.57      715.76     94.97 o
   5  -3  10      118.19       34.23     49.67 o
   6  -3  10      320.75      434.45     79.79 o
   7  -3  10     1502.33     1380.31    125.60 o
   8  -3  10      629.96      553.36     88.02 o
   9  -3  10       34.44       31.40     54.05 o
  10  -3  10      143.34      215.42     72.07 o
  -6  -2  10      352.19      463.80     49.73 o
  -5  -2  10        9.57       60.41     31.20 o
  -4  -2  10      141.98      163.79     32.29 o
  -3  -2  10     2004.22     2166.21     85.19 o
  -2  -2  10     4348.17     4496.03    151.98 o
  -1  -2  10     2861.36     2877.72    145.93 o
   0  -2  10       21.92       36.78     23.47 o
   1  -2  10     1934.29     1931.35    131.78 o
   2  -2  10     6221.19     6539.92    296.50 o
   3  -2  10     2155.06     2228.10    149.79 o
   4  -2  10        3.63        3.60     42.47 o
   5  -2  10      429.17      369.85     72.07 o
   6  -2  10     1693.66     1667.54    132.03 o
   7  -2  10      935.43      866.84     99.60 o
   8  -2  10       13.67       11.58     44.01 o
   9  -2  10      262.50      301.13     69.75 o
  10  -2  10      214.93      219.03     70.01 o
  11  -2  10      333.47      321.72     74.90 o
  -6  -1  10       11.95       11.07     46.33 o
  -5  -1  10      368.15      439.07     46.82 o
  -4  -1  10     1861.82     2101.66    170.77 o
  -3  -1  10     5579.00     5484.95    158.53 o
  -2  -1  10     1679.33     1716.92     69.99 o
  -1  -1  10      584.56      687.51     41.09 o
   0  -1  10     4590.76     4825.59    153.17 o
   1  -1  10     6902.12     7859.84    208.15 o
   2  -1  10     7325.24     7841.21    334.07 o
   3  -1  10      533.87      503.17     74.64 o
   4  -1  10     1607.93     1953.74    140.27 o
   5  -1  10     3022.10     3238.04    184.80 o
   6  -1  10     1344.18     1345.30    114.79 o
   7  -1  10      215.68      267.93     66.40 o
   8  -1  10       70.32      101.15     51.48 o
   9  -1  10      180.44      197.92     61.51 o
  10  -1  10      129.22      135.38     56.88 o
  11  -1  10        6.85      -31.66     44.53 o
  -6   0  10      147.17      211.31     61.00 o
  -5   0  10      957.86     1020.24     92.91 o
  -4   0  10      954.77     1013.18     58.43 o
  -3   0  10      154.79      136.18     28.14 o
  -2   0  10      463.88      406.04     34.85 o
  -1   0  10     3571.60     3450.59     88.86 o
   0   0  10     4734.66     4759.00    136.78 o
   1   0  10     4879.00     4993.86    192.77 o
   2   0  10      426.21      478.86     34.07 o
   3   0  10     2786.86     3275.02    158.93 o
   4   0  10     4958.41     5603.58    259.18 o
   5   0  10     7166.23     7689.10    331.24 o
   6   0  10     1759.85     1464.72    110.93 o
   7   0  10      288.74      273.08     61.26 o
   8   0  10      652.02      534.57     76.96 o
   9   0  10      419.96      354.92     69.75 o
  10   0  10      454.29      305.50     68.46 o
  11   0  10       46.36       17.50     46.07 o
  12   0  10      115.85       82.62     56.62 o
  -6   1  10      341.44      482.84     78.50 o
  -5   1  10     1034.61     1078.92     96.00 o
  -4   1  10      767.38      712.93     74.38 o
  -3   1  10       63.52       66.45     22.87 o
  -2   1  10     2613.89     2501.48     86.26 o
  -1   1  10     3239.74     3257.61    130.10 o
   0   1  10      279.05      263.55     35.52 o
   1   1  10      463.10      442.43     42.72 o
   2   1  10      942.47     1055.28     40.06 o
   3   1  10     8990.13     9695.25    179.69 o
   4   1  10     4701.27     5016.65    142.39 o
   5   1  10      355.29      334.47     30.95 o
   6   1  10      368.83      338.69     33.84 o
   7   1  10     2744.71     2575.51    134.86 o
   8   1  10     1963.58     2066.98    139.24 o
   9   1  10      725.98      762.09     86.74 o
  10   1  10      113.14      107.07     51.99 o
  11   1  10       12.01        3.86     44.01 o
  12   1  10      176.72      146.70     60.74 o
  -6   2  10     1716.96     1648.75    130.23 o
  -5   2  10      848.04      814.85     87.25 o
  -4   2  10       41.97       17.24     34.49 o
  -3   2  10     1497.36     1359.46     91.88 o
  -2   2  10     1773.53     1733.00     67.11 o
  -1   2  10     1926.60     1942.80     70.31 o
   0   2  10      119.15      174.76     33.97 o
   1   2  10     1695.74     1837.92     92.14 o
   2   2  10     2836.34     3068.99     81.81 o
   3   2  10     3308.27     3597.78     89.84 o
   4   2  10     2473.85     2352.16    103.21 o
   5   2  10      511.35      586.98     38.90 o
   6   2  10     4087.27     4316.17    130.39 o
   7   2  10     2096.41     1949.77     77.78 o
   8   2  10     1381.59     1443.18     68.27 o
   9   2  10       80.42       86.14     28.32 o
  10   2  10       10.66       12.10     42.98 o
  11   2  10      339.17      257.12     65.63 o
  12   2  10      499.88      706.24     93.17 o
  -6   3  10      971.42      982.92    105.27 o
  -5   3  10       16.46       39.89     43.50 o
  -4   3  10     1036.04     1102.08     92.91 o
  -3   3  10     4101.69     4216.59    188.66 o
  -2   3  10     2709.64     2810.03    136.41 o
  -1   3  10       22.26       58.53     19.45 o
   0   3  10      512.36      495.45     49.93 o
   1   3  10     2763.03     3220.80    138.21 o
   2   3  10     3242.54     3343.70     89.11 o
   3   3  10      681.15      680.41     71.16 o
   4   3  10       36.47       41.44     27.28 o
   5   3  10      378.83      479.49     45.56 o
   6   3  10     5370.80     5129.24    192.26 o
   7   3  10     2868.12     2945.53    170.25 o
   8   3  10      503.47      483.13     42.05 o
   9   3  10      345.34      361.03     40.50 o
  10   3  10     1058.81     1139.51    105.01 o
  11   3  10     1252.49     1238.73     71.94 o
  12   3  10      367.34      488.98     53.02 o
  13   3  10        1.25        9.52     47.87 o
  -5   4  10      730.35      804.30     92.91 o
  -4   4  10     2017.58     1999.29    124.83 o
  -3   4  10     2143.54     1887.59    116.59 o
  -2   4  10     1432.30     1253.68     89.05 o
  -1   4  10      185.23      117.62     36.03 o
   0   4  10     4948.16     5169.91    203.84 o
   1   4  10     4224.21     4269.09    173.47 o
   2   4  10      630.38      722.55     60.61 o
   3   4  10        0.02       10.26     15.83 o
   4   4  10     1200.86     1190.62     73.09 o
   5   4  10     5097.29     5214.95    196.64 o
   6   4  10      662.95      557.22     52.25 o
   7   4  10       39.70       30.11     29.60 o
   8   4  10      349.55      327.53     37.96 o
   9   4  10     1332.44     1361.13     71.13 o
  10   4  10     1839.79     1841.10    116.33 o
  11   4  10      304.54      387.02     46.37 o
  12   4  10       69.00      124.68     39.57 o
  13   4  10      170.15      158.40     44.08 o
  -5   5  10     1355.46     1197.83    111.19 o
  -4   5  10     2201.99     2268.51    143.10 o
  -3   5  10      748.69      676.38     73.61 o
  -2   5  10      138.07      198.44     44.53 o
  -1   5  10     4469.51     4347.33    185.57 o
   0   5  10     7110.66     7553.20    282.08 o
   1   5  10     5081.32     5520.97    215.94 o
   2   5  10        4.49       15.10     17.74 o
   3   5  10     1588.54     1612.57     57.81 o
   4   5  10     1736.93     1861.60     98.06 o
   5   5  10     1800.95     1647.20     89.05 o
   6   5  10     1010.21      930.16     68.98 o
   7   5  10       38.61       44.53     31.40 o
   8   5  10      763.13      910.60     73.35 o
   9   5  10      932.98      906.04     61.77 o
  10   5  10      230.15      231.50     40.13 o
  11   5  10        7.93       -8.09     28.73 o
  12   5  10      432.96      387.10     50.57 o
  13   5  10      658.73      747.93     92.14 o
  -5   6  10      282.88      264.58     71.04 o
  -4   6  10       16.24       23.94     44.27 o
  -3   6  10       74.62       77.21     43.50 o
  -2   6  10     1606.99     1341.70     97.80 o
  -1   6  10     6182.21     6655.73    264.58 o
   0   6  10     4033.24     3977.74    174.76 o
   1   6  10       73.52       58.22     17.04 o
   2   6  10     1614.32     1560.69     60.39 o
   3   6  10     8500.19     8743.48    197.68 o
   4   6  10    10705.22    11593.23    398.16 o
   5   6  10     1329.28     1346.85     84.42 o
   6   6  10      585.85      635.20     59.20 o
   7   6  10     1295.65     1228.20     79.79 o
   8   6  10     1841.94     1779.50    103.47 o
   9   6  10     1059.89     1065.28     86.22 o
  10   6  10        0.15        3.24     26.84 o
  11   6  10      449.77      485.32     52.97 o
  12   6  10       63.86       70.18     36.13 o
  13   6  10      143.98      190.97     66.66 o
  -4   7  10      199.24      250.17     66.15 o
  -3   7  10      949.78      923.21     91.88 o
  -2   7  10     1561.80     1486.86    108.61 o
  -1   7  10     1502.53     1235.92     95.23 o
   0   7  10      150.06      139.50     41.69 o
   1   7  10     4462.21     4172.26    115.98 o
   2   7  10     5158.64     5383.17    139.01 o
   3   7  10     4177.11     4277.33    181.71 o
   4   7  10     1169.10     1096.16     78.76 o
   5   7  10       81.62       56.62     31.40 o
   6   7  10     3681.24     3361.84    151.59 o
   7   7  10     3685.50     3576.23    160.09 o
   8   7  10     1278.51     1231.54     86.99 o
   9   7  10       22.81      -19.82     35.78 o
  10   7  10      152.88      119.16     47.36 o
  11   7  10      476.51      421.97     51.32 o
  12   7  10      291.23      361.66     52.54 o
  -3   8  10      962.11     1000.42    101.66 o
  -2   8  10      518.28      506.77     74.12 o
  -1   8  10        8.90       28.83     37.83 o
   0   8  10      564.38      434.61     49.29 o
   1   8  10     3092.54     2972.74    120.84 o
   2   8  10     4116.76     4153.83    116.80 o
   3   8  10     1634.10     1526.24     96.00 o
   4   8  10       17.14       -1.80     29.86 o
   5   8  10     5590.10     5517.36    221.60 o
   6   8  10     5746.34     5494.71    220.57 o
   7   8  10     2109.13     1985.40    112.22 o
   8   8  10      172.68      180.16     45.81 o
   9   8  10      551.09      501.11     69.49 o
  10   8  10     1330.41     1279.41    103.72 o
  11   8  10      200.83      216.71     63.57 o
  12   8  10      108.57      109.38     59.20 o
  -3   9  10      488.26      546.92     86.74 o
  -2   9  10       20.38       24.97     45.04 o
  -1   9  10      351.19      358.12     36.19 o
   0   9  10     1865.89     1757.61     75.75 o
   1   9  10     1316.07     1354.93     91.88 o
   2   9  10      163.76      176.14     29.92 o
   3   9  10      216.89      183.25     45.30 o
   4   9  10     1205.12     1140.95     88.54 o
   5   9  10     5432.21     5142.37    215.42 o
   6   9  10     3164.04     2858.16    144.13 o
   7   9  10       10.79       49.42     36.03 o
   8   9  10     1164.05     1119.84     90.60 o
   9   9  10     1324.52     1291.00    102.18 o
  10   9  10     1321.23     1327.03    109.64 o
  11   9  10      389.33      368.05     75.15 o
  12   9  10        1.53      -13.38     53.53 o
  -2  10  10      463.46      384.69     43.12 o
  -1  10  10     1477.44     1618.92     67.70 o
   0  10  10      733.97      725.76     64.47 o
   1  10  10      233.68      246.36     35.66 o
   2  10  10       42.52       36.80     37.58 o
   3  10  10     1224.38     1220.48     94.20 o
   4  10  10     2484.56     2657.92    143.10 o
   5  10  10      956.84      937.62     82.36 o
   6  10  10        3.89       26.25     36.29 o
   7  10  10     1048.52      895.41     81.59 o
   8  10  10     2911.96     2822.90    151.59 o
   9  10  10     1686.86     1583.63    115.56 o
  10  10  10      101.68      118.91     55.59 o
  11  10  10       52.87       90.08     57.14 o
   0  11  10      625.44      661.88     46.16 o
   1  11  10       99.53       90.17     32.09 o
   2  11  10      508.67      441.66     67.18 o
   3  11  10      685.19      707.01     80.56 o
   4  11  10      738.25      843.93     81.85 o
   5  11  10      191.08      212.33     52.50 o
   6  11  10      212.32      227.26     52.76 o
   7  11  10     1045.89     1041.08     89.82 o
   8  11  10      738.66      595.31     75.67 o
   9  11  10      357.43      342.57     68.46 o
  10  11  10       41.08      149.28     61.51 o
   1  12  10      870.34      880.22     94.97 o
   2  12  10     2693.22     2841.17    164.21 o
   3  12  10     1306.11     1391.89    110.93 o
   4  12  10       15.09        1.80     40.92 o
   5  12  10      264.95      283.37     61.51 o
   6  12  10      485.01      422.35     68.98 o
   7  12  10     1062.90      875.59     90.34 o
   8  12  10      132.46      133.06     52.76 o
   9  12  10       54.66       33.20     50.19 o
   5  13  10     1214.31     1178.01    103.47 o
   6  13  10     1130.32     1042.11    100.38 o
   1  -7  11      875.18      711.64     91.37 o
   2  -7  11      198.18      111.44     52.50 o
   3  -7  11      404.21      427.53     68.20 o
  -2  -6  11     1056.06     1089.47    109.13 o
  -1  -6  11     1302.15     1255.74    112.99 o
   0  -6  11      154.12      131.78     50.45 o
   1  -6  11       19.72       64.34     43.75 o
   2  -6  11      403.87      476.53     67.95 o
   3  -6  11     1265.76     1173.84    152.24 o
   4  -6  11      797.81      829.01    116.59 o
   5  -6  11      438.10      368.30     94.97 o
   6  -6  11       45.93       15.96     66.40 o
  -3  -5  11      681.07      581.15     83.90 o
  -2  -5  11     1623.56     1846.67    132.81 o
  -1  -5  11     1074.96     1140.17    101.41 o
   0  -5  11       24.00       -7.21     35.52 o
   1  -5  11      418.90      368.30     62.54 o
   2  -5  11     1656.67     1394.68     81.28 o
   3  -5  11     1672.58     1487.37    140.27 o
   4  -5  11       22.52      -21.10     53.79 o
   5  -5  11       88.26       71.29     66.15 o
   6  -5  11      645.57      491.33    102.18 o
   7  -5  11     1127.62     1177.75    134.86 o
  -4  -4  11      496.68      423.38     75.67 o
  -3  -4  11     2276.61     2024.52    135.12 o
  -2  -4  11     3603.31     3505.97    182.99 o
  -1  -4  11      186.90      237.04     57.14 o
   0  -4  11      432.12      411.03     64.60 o
   1  -4  11     1584.73     1474.07    142.59 o
   2  -4  11     1696.09     1343.50    125.60 o
   3  -4  11      441.86      370.36     82.62 o
   4  -4  11      205.68      171.15     66.92 o
   5  -4  11     1324.60     1427.92    141.04 o
   6  -4  11      745.96      839.56    114.27 o
   7  -4  11      225.13      230.09     76.70 o
   8  -4  11        2.06       33.97     55.85 o
  -4  -3  11     1824.58     1786.44    125.86 o
  -3  -3  11     2381.91     2004.44    129.97 o
  -2  -3  11      489.92      420.55     65.89 o
  -1  -3  11      470.06      482.84     68.20 o
   0  -3  11     3257.16     3003.83    155.71 o
   1  -3  11     4770.66     4261.28    148.63 o
   2  -3  11     1233.69     1106.97    114.53 o
   3  -3  11      239.20      237.04     70.52 o
   4  -3  11      572.61      651.68     97.03 o
   5  -3  11      935.50     1014.83    114.53 o
   6  -3  11      502.37      559.02     93.94 o
   7  -3  11        5.43      -17.50     44.78 o
   8  -3  11      170.80      242.71     73.09 o
   9  -3  11      151.36      258.66     79.01 o
  -5  -2  11     1056.52     1151.05     70.52 o
  -4  -2  11      570.16      656.31     76.18 o
  -3  -2  11      433.25      347.97     58.68 o
  -2  -2  11      286.89      258.66     51.99 o
  -1  -2  11     3559.36     3634.14    176.56 o
   0  -2  11     4229.49     4096.91    188.40 o
   1  -2  11     1704.51     1955.28    138.98 o
   2  -2  11        1.29       12.35     48.39 o
   3  -2  11     2113.67     2256.93    158.03 o
   4  -2  11     2237.48     2289.87    161.63 o
   5  -2  11     1091.80     1084.84    116.33 o
   6  -2  11      156.51       92.66     58.68 o
   7  -2  11      107.52      133.84     58.94 o
   8  -2  11      513.59      482.06     84.68 o
   9  -2  11      498.08      474.86     84.16 o
  10  -2  11       16.52      -19.56     49.93 o
  -5  -1  11      831.55      903.90     90.60 o
  -4  -1  11       91.56       72.50     29.60 o
  -3  -1  11      494.75      527.33     44.66 o
  -2  -1  11     1498.50     1575.28     98.19 o
  -1  -1  11     3682.32     3670.55    114.26 o
   0  -1  11     4225.69     4006.84    135.33 o
   1  -1  11        0.92       -7.21     38.86 o
   2  -1  11     2869.29     2995.34    175.02 o
   3  -1  11     3536.16     3838.50    204.36 o
   4  -1  11     2434.35     2529.23    162.92 o
   5  -1  11     1609.31     1510.54    128.17 o
   6  -1  11      229.59      189.43     63.83 o
   7  -1  11      795.45      826.43    100.38 o
   8  -1  11      286.17      373.45     80.56 o
   9  -1  11      166.67      107.84     58.42 o
  10  -1  11       53.11       66.66     51.99 o
  11  -1  11       19.93       62.03     54.82 o
  -5   0  11       16.33       34.49     42.72 o
  -4   0  11      651.41      747.68     77.47 o
  -3   0  11     1467.47     1417.98     73.09 o
  -2   0  11     1648.39     1568.89     68.02 o
  -1   0  11      323.70      301.25     32.01 o
   0   0  11      528.66      403.67     37.27 o
   1   0  11     1795.80     1935.90     75.38 o
   2   0  11     3575.00     3945.66     87.50 o
   3   0  11     3506.98     3813.54    205.64 o
   4   0  11     1310.62     1771.26    143.36 o
   5   0  11      222.10      415.15     75.41 o
   6   0  11     1574.79     1654.93    127.14 o
   7   0  11     3489.84     3508.03    198.18 o
   8   0  11     1396.32     1266.29    117.62 o
   9   0  11       14.69      -57.14     38.09 o
  10   0  11      136.53      152.11     58.42 o
  11   0  11      170.56      125.34     56.37 o
  -5   1  11        6.86      -12.61     39.89 o
  -4   1  11     1039.45     1145.58     93.17 o
  -3   1  11     1725.19     1620.44    103.21 o
  -2   1  11      474.78      498.59     95.62 o
  -1   1  11      128.51      115.86     24.62 o
   0   1  11     1964.75     1868.29     94.97 o
   1   1  11     3391.94     3584.21    146.45 o
   2   1  11      768.47      845.19     47.45 o
   3   1  11      281.55      339.18     28.81 o
   4   1  11      187.25      179.94     27.37 o
   5   1  11     5524.92     5610.53    265.10 o
   6   1  11     4983.90     5317.64    258.92 o
   7   1  11     1088.79     1058.07    103.72 o
   8   1  11       26.91      -18.79     37.32 o
   9   1  11      296.21      320.18     68.46 o
  10   1  11     1210.56     1225.62    117.11 o
  11   1  11      313.18      301.90     73.61 o
  12   1  11       51.65      108.61     59.71 o
  -5   2  11     1330.19     1183.16    104.49 o
  -4   2  11     2151.55     2130.30    130.49 o
  -3   2  11     1773.68     2020.14    118.91 o
  -2   2  11        8.92       -1.03     28.31 o
  -1   2  11     1063.64      989.91     93.94 o
   0   2  11     1871.49     1905.61     98.83 o
   1   2  11     2440.21     2694.47    122.25 o
   2   2  11      106.50      140.79     20.65 o
   3   2  11       59.39       67.36     17.99 o
   4   2  11     1472.48     1758.13     90.08 o
   5   2  11     2680.23     2865.97    180.03 o
   6   2  11     1814.82     1807.51     73.70 o
   7   2  11       56.19       51.19     23.55 o
   8   2  11      449.48      459.67     78.50 o
   9   2  11     2528.17     2368.11    151.59 o
  10   2  11      865.95     1012.00    104.49 o
  11   2  11      222.77      154.17     56.88 o
  12   2  11        0.85      -29.86     48.13 o
  -5   3  11     1957.68     2055.92    140.53 o
  -4   3  11     1584.66     1609.88    113.50 o
  -3   3  11       56.30       32.43     36.55 o
  -2   3  11      620.78      461.99     57.91 o
  -1   3  11     4265.66     4090.73    173.73 o
   0   3  11     4868.29     4900.69    195.61 o
   1   3  11      899.25      843.42     65.12 o
   2   3  11      274.77      262.93     25.98 o
   3   3  11     1255.15     1116.55     45.64 o
   4   3  11     4025.96     4105.14    164.21 o
   5   3  11     3322.68     3269.96    138.21 o
   6   3  11       39.92       46.80     21.43 o
   7   3  11     1936.59     1966.84     99.35 o
   8   3  11     1133.91     1116.85     63.01 o
   9   3  11     1575.36     1377.52     71.48 o
  10   3  11      141.20      211.07     37.57 o
  11   3  11      212.22      250.68     66.15 o
  12   3  11      335.52      468.68     85.45 o
  -5   4  11      425.49      385.03     76.18 o
  -4   4  11      101.62      110.93     48.64 o
  -3   4  11      483.10      477.95     67.95 o
  -2   4  11     2590.43     2483.42    132.03 o
  -1   4  11     4162.27     3946.60    173.47 o
   0   4  11     3032.25     3325.04    152.37 o
   1   4  11       22.55       23.68     25.74 o
   2   4  11     3653.87     3657.25    208.09 o
   3   4  11     5722.29     6148.06    146.18 o
   4   4  11     2262.25     2318.44    112.47 o
   5   4  11       60.33       57.91     29.60 o
   6   4  11      663.71      601.23     55.34 o
   7   4  11     2875.69     2924.30    133.58 o
   8   4  11     2096.60     1999.80     84.84 o
   9   4  11       12.69        3.84     25.69 o
  10   4  11      216.98      226.31     40.94 o
  11   4  11      474.07      406.97     48.64 o
  12   4  11      478.81      496.80     56.42 o
  -4   5  11      448.63      463.79     76.44 o
  -3   5  11     1433.14     1305.92     98.57 o
  -2   5  11     2873.59     2537.21    136.67 o
  -1   5  11     2834.52     2650.97    136.92 o
   0   5  11      181.53      164.21     43.24 o
   1   5  11     3293.62     3678.93    164.21 o
   2   5  11     5889.72     6228.42    152.22 o
   3   5  11     4481.59     4692.59    120.38 o
   4   5  11      641.26      726.31     63.06 o
   5   5  11     1622.09     1472.96     88.54 o
   6   5  11     1819.59     1876.78    101.15 o
   7   5  11      554.92      612.81     58.17 o
   8   5  11      263.20      299.33     50.45 o
   9   5  11       14.10       36.28     27.81 o
  10   5  11      501.26      516.35     52.83 o
  11   5  11      393.51      445.75     53.45 o
  12   5  11       10.36      -25.62     30.27 o
  -4   6  11      601.89      555.42     80.56 o
  -3   6  11      923.55      862.47     88.02 o
  -2   6  11      290.57      144.90     48.90 o
  -1   6  11       57.07       44.53     34.75 o
   0   6  11     1537.84     1581.83    102.69 o
   1   6  11    11632.25    11427.17    257.66 o
   2   6  11     6230.92     6724.17    165.22 o
   3   6  11      744.58      733.67     43.38 o
   4   6  11     1830.91     1987.71    109.38 o
   5   6  11     6555.90     6843.88    258.41 o
   6   6  11     5813.97     5725.32    223.40 o
   7   6  11     1256.99     1361.00     89.05 o
   8   6  11       17.94       -7.72     32.43 o
   9   6  11      700.31      601.74     68.98 o
  10   6  11      402.77      358.22     45.95 o
  11   6  11      322.98      304.09     47.96 o
  12   6  11       14.53        6.79     35.48 o
  -3   7  11      272.94      266.13     65.12 o
  -2   7  11       48.54       60.74     40.92 o
  -1   7  11     2037.57     1843.84    120.19 o
   0   7  11     1068.24     1087.67     90.85 o
   1   7  11     1714.28     1514.04     64.03 o
   2   7  11      171.83      161.49     29.46 o
   3   7  11     1734.82     1733.72    116.33 o
   4   7  11     5902.65     5951.55    236.53 o
   5   7  11     3598.20     3585.76    161.37 o
   6   7  11      790.02      817.68     72.07 o
   7   7  11       33.52       49.42     35.78 o
   8   7  11      913.66      908.79     79.27 o
   9   7  11     1815.48     1813.98    115.30 o
  10   7  11      651.96      785.25     84.16 o
  11   7  11       24.91       22.15     32.56 o
  12   7  11        7.24      -31.39     32.66 o
  -3   8  11        3.24       39.12     52.25 o
  -2   8  11      364.83      339.48     67.69 o
  -1   8  11     1055.21      979.57     91.88 o
   0   8  11     1555.41     1348.48    103.59 o
   1   8  11      104.47      111.41     26.69 o
   2   8  11      375.59      348.23     35.71 o
   3   8  11     3589.56     3630.54    169.10 o
   4   8  11     2277.46     2394.37    131.00 o
   5   8  11     1188.34      893.09     75.93 o
   6   8  11       10.74       25.22     35.26 o
   7   8  11     1887.92     1897.63    114.53 o
   8   8  11     3297.94     3370.33    165.24 o
   9   8  11      877.05      804.81     81.59 o
  10   8  11      140.58      113.25     53.53 o
  11   8  11       83.73       86.99     50.19 o
  12   8  11      358.66      370.94     55.03 o
  -2   9  11     1555.81     1646.17    129.46 o
  -1   9  11     1024.86      858.84     61.48 o
   0   9  11       20.43       18.45     25.54 o
   1   9  11      256.44      202.81     32.89 o
   2   9  11     1188.21     1036.60     94.71 o
   3   9  11     2145.09     1787.22    112.47 o
   4   9  11      343.13      318.37     58.94 o
   5   9  11       57.17       58.17     37.32 o
   6   9  11      398.59      454.78     63.83 o
   7   9  11     2215.88     2147.54    127.14 o
   8   9  11     3045.54     2942.58    155.45 o
   9   9  11      156.83      100.12     48.64 o
  10   9  11      244.64      326.35     67.43 o
  11   9  11      514.53      610.75     87.51 o
  -1  10  11      362.96      344.29     48.05 o
   0  10  11      193.26      148.78     34.04 o
   1  10  11     1629.44     1802.53     79.40 o
   2  10  11     1297.43     1208.38     96.52 o
   3  10  11      179.91      130.23     48.90 o
   4  10  11       12.60       -0.51     36.55 o
   5  10  11      320.95      251.20     53.28 o
   6  10  11     1543.46     1334.24     97.03 o
   7  10  11     1065.14      859.89     84.68 o
   8  10  11       16.04      -39.64     36.29 o
   9  10  11      125.50      195.35     56.88 o
  10  10  11      732.21      819.74     92.91 o
  11  10  11     1135.39     1169.52    111.19 o
   1  11  11     1711.10     1812.18     83.61 o
   2  11  11     1114.42     1110.06    100.63 o
   3  11  11       35.70        9.78     39.12 o
   4  11  11      497.91      536.89     72.32 o
   5  11  11      565.22      642.41     75.41 o
   6  11  11      631.66      661.71     76.70 o
   7  11  11      817.13      778.56     83.90 o
   8  11  11      211.21      225.46     59.45 o
   9  11  11     1153.15     1173.89    106.04 o
  10  11  11      499.36      585.79     86.74 o
   3  12  11      700.57      649.87     87.25 o
   4  12  11     1725.61     1529.07    116.59 o
   5  12  11     1863.61     1618.12    119.94 o
   6  12  11      212.25      159.32     55.59 o
   7  12  11       25.45       15.44     44.01 o
   8  12  11      124.26       94.46     53.53 o
   1  -6  12      906.94      704.44     87.51 o
   2  -6  12      448.54      355.69     67.95 o
   3  -6  12        5.31       -9.69     32.07 o
  -1  -5  12      495.96      455.30     77.73 o
   0  -5  12     1285.06     1189.59    108.61 o
   1  -5  12      794.72      548.21     74.64 o
   2  -5  12       31.35       -9.78     29.60 o
   3  -5  12       30.69       74.12     62.54 o
   4  -5  12      515.06      397.13     95.74 o
   5  -5  12      633.46      657.59    113.76 o
   6  -5  12      153.08       76.96     76.18 o
  -2  -4  12      365.72      445.26     74.12 o
  -1  -4  12     2235.85     2155.01    139.50 o
   0  -4  12     2587.68     2631.92    156.48 o
   1  -4  12      760.07      684.36     76.70 o
   2  -4  12      418.73      455.81     87.77 o
   3  -4  12     1045.03     1142.23    127.40 o
   4  -4  12      632.83      727.34    111.96 o
   5  -4  12      469.48      490.82    100.38 o
   6  -4  12      152.42      225.98     78.76 o
   7  -4  12      417.04      584.24    108.61 o
   8  -4  12      392.74      443.72     94.97 o
  -3  -3  12      484.16      464.82     74.12 o
  -2  -3  12     1524.74     1580.54    118.39 o
  -1  -3  12     2779.78     2654.32    152.88 o
   0  -3  12     1686.23     1347.88    104.75 o
   1  -3  12       42.92       43.75     36.03 o
   2  -3  12     1116.24     1174.15    120.71 o
   3  -3  12     2413.91     2261.05    167.04 o
   4  -3  12     1544.95     1490.72    142.84 o
   5  -3  12       48.01       33.20     59.20 o
   6  -3  12      201.08      149.28     67.43 o
   7  -3  12      208.08      279.51     77.73 o
   8  -3  12      178.49      187.88     76.18 o
   9  -3  12       36.21       90.08     63.83 o
  -3  -2  12     1227.73     1292.80    104.49 o
  -2  -2  12      919.99      779.08     82.36 o
  -1  -2  12      167.85      178.88     50.19 o
   0  -2  12        5.00        7.46     32.94 o
   1  -2  12     2360.79     2196.96    153.91 o
   2  -2  12     4161.00     4341.93    233.95 o
   3  -2  12     1851.30     2019.63    156.23 o
   4  -2  12      429.03      471.00     91.88 o
   5  -2  12      257.14      262.52     78.24 o
   6  -2  12     1655.38     1574.37    146.70 o
   7  -2  12     1094.48     1165.65    126.11 o
   8  -2  12       95.14      165.24     61.77 o
   9  -2  12        5.32       12.61     53.53 o
  10  -2  12       46.07      -23.68     52.25 o
  -4  -1  12      933.94      966.67     63.06 o
  -3  -1  12      926.37      805.59     80.82 o
  -2  -1  12      418.11      448.86     63.57 o
  -1  -1  12       10.15       29.60     34.75 o
   0  -1  12     1902.59     1934.18    117.88 o
   1  -1  12     3846.35     3968.73    210.53 o
   2  -1  12     2608.79     2610.82    167.04 o
   3  -1  12      492.00      643.70     94.46 o
   4  -1  12     1674.71     1773.58    146.19 o
   5  -1  12     2641.50     2831.65    182.48 o
   6  -1  12     1222.25     1425.60    131.78 o
   7  -1  12      814.28      889.49    109.38 o
   8  -1  12       96.74      117.11     62.28 o
   9  -1  12      535.79      521.19     91.11 o
  10  -1  12      272.40      346.43     80.82 o
  -4   0  12      750.51      837.50     84.16 o
  -3   0  12       48.22       49.58     27.65 o
  -2   0  12      556.46      495.79     46.71 o
  -1   0  12      500.56      481.59     40.02 o
   0   0  12     2542.65     2447.25     86.09 o
   1   0  12     1938.65     2179.97    143.87 o
   2   0  12       26.75       46.84     42.47 o
   3   0  12      726.57      795.03     95.74 o
   4   0  12     1904.48     2266.45    163.43 o
   5   0  12     5873.67     6300.56    299.84 o
   6   0  12      957.02     1057.56    109.13 o
   7   0  12        2.01       41.18     47.10 o
   8   0  12      738.21      791.94    101.15 o
   9   0  12      958.07      946.89    110.67 o
  10   0  12      842.68      720.91    101.66 o
  11   0  12       59.50       35.52     55.59 o
  -4   1  12      756.77      925.52     89.31 o
  -3   1  12       60.69       57.91     38.86 o
  -2   1  12     1108.90     1093.07     59.95 o
  -1   1  12     2140.01     2226.37     83.53 o
   0   1  12     1286.46     1235.68     50.06 o
   1   1  12      112.39      127.02     26.39 o
   2   1  12     1366.81     1308.92     45.14 o
   3   1  12     4704.66     4843.04    240.13 o
   4   1  12     1417.42     1625.84    127.66 o
   5   1  12      362.78      324.04     71.55 o
   6   1  12      174.15       64.86     51.99 o
   7   1  12     1829.05     1848.47    140.78 o
   8   1  12     2454.40     2330.79    157.26 o
   9   1  12      752.50      598.66     90.85 o
  10   1  12        3.12       23.16     50.70 o
  11   1  12       90.90       79.53     56.62 o
  -4   2  12        8.96       16.99     40.92 o
  -3   2  12      708.67      767.49     77.98 o
  -2   2  12     3131.38     2783.26    142.07 o
  -1   2  12     4259.05     4387.73    131.91 o
   0   2  12      155.87      178.62     26.84 o
   1   2  12      831.45      874.56     68.72 o
   2   2  12     1783.34     1934.43     64.68 o
   3   2  12     1737.32     1897.85     61.90 o
   4   2  12      936.30     1074.35     78.37 o
   5   2  12      147.87      134.33     27.84 o
   6   2  12      492.79      603.80     83.13 o
   7   2  12     3281.94     3645.47    208.22 o
   8   2  12      859.17      939.68    108.61 o
   9   2  12       74.96       38.61     44.53 o
  10   2  12      211.19      193.80     66.15 o
  11   2  12      837.30      753.85    102.44 o
  12   2  12      502.58      398.67     87.77 o
  -4   3  12      375.40      337.16     68.46 o
  -3   3  12     2707.94     2568.61    145.93 o
  -2   3  12     3458.36     3211.28    156.74 o
  -1   3  12      723.95      575.49     62.03 o
   0   3  12      477.54      611.27     62.54 o
   1   3  12     4465.64     4288.91    178.62 o
   2   3  12     5518.92     5444.25    135.17 o
   3   3  12     1163.83     1231.27     49.84 o
   4   3  12      441.35      461.47     51.22 o
   5   3  12     1458.52     1424.32     84.93 o
   6   3  12      890.47      950.85     56.75 o
   7   3  12      809.21      799.06     74.64 o
   8   3  12       60.81       43.11     28.50 o
   9   3  12      703.86      659.14     94.71 o
  10   3  12      635.24      679.47     93.68 o
  11   3  12      273.24      341.79     77.98 o
  12   3  12      178.70      197.41     72.32 o
  -4   4  12      876.06      946.89     99.86 o
  -3   4  12     1583.24     1482.74    108.36 o
  -2   4  12      582.85      599.94     69.49 o
  -1   4  12      382.47      281.05     51.73 o
   0   4  12     4652.51     4795.42    203.07 o
   1   4  12     4545.12     5192.81    211.56 o
   2   4  12     2801.35     2827.09     86.44 o
   3   4  12      114.92      140.85     25.14 o
   4   4  12     2997.59     3017.22    138.21 o
   5   4  12     3623.33     3871.70    164.46 o
   6   4  12     1488.82     1444.65     88.54 o
   7   4  12       78.67       75.15     34.75 o
   8   4  12      344.44      293.23     39.13 o
   9   4  12      687.12      741.33    109.90 o
  10   4  12      534.51      585.09     54.71 o
  11   4  12       39.61       38.61     46.07 o
  12   4  12      126.65      111.44     64.34 o
  -3   5  12      233.11      206.67     56.62 o
  -2   5  12      648.64      620.02     74.12 o
  -1   5  12     1428.27     1337.58     99.60 o
   0   5  12     2826.73     2591.52    136.92 o
   1   5  12     3393.33     3523.47    163.69 o
   2   5  12       59.31       90.13     23.75 o
   3   5  12     2982.77     3103.94     92.33 o
   4   5  12     3441.54     3839.27    168.07 o
   5   5  12     1979.81     1840.75    105.01 o
   6   5  12      708.51      770.84     67.43 o
   7   5  12       42.32       41.69     33.72 o
   8   5  12     1115.74     1292.28     91.11 o
   9   5  12      489.37      530.90     51.38 o
  10   5  12       58.74       18.67     32.30 o
  11   5  12      108.39      124.56     39.02 o
  12   5  12      157.20      134.89     47.36 o
  -3   6  12      147.67      154.17     57.39 o
  -2   6  12     1124.30     1067.34     98.32 o
  -1   6  12     2660.29     2708.11    149.54 o
   0   6  12      285.78      296.75     56.11 o
   1   6  12      112.80      123.60     26.49 o
   2   6  12      872.94      914.34     51.01 o
   3   6  12     6514.61     6553.55    162.75 o
   4   6  12     6288.77     6552.78    255.57 o
   5   6  12      596.54      481.55     59.97 o
   6   6  12       61.10       70.01     38.86 o
   7   6  12     1908.22     1986.94    113.25 o
   8   6  12     2119.95     1981.79    117.62 o
   9   6  12     1065.80     1071.20     87.77 o
  10   6  12        0.06       -5.61     29.52 o
  11   6  12      115.87      187.60     49.67 o
  12   6  12       53.24       55.99     39.67 o
  -2   7  12      586.00      605.09     81.59 o
  -1   7  12      277.93      250.17     59.45 o
   0   7  12       26.34       21.10     39.89 o
   1   7  12      820.42      814.56     51.89 o
   2   7  12     2597.99     2471.65    101.41 o
   3   7  12     2295.25     2242.03     80.07 o
   4   7  12      157.96      135.12     43.50 o
   5   7  12      364.94      399.96     57.91 o
   6   7  12     2540.71     2671.30    138.21 o
   7   7  12     3996.99     3788.83    173.21 o
   8   7  12      991.77      996.56     85.19 o
   9   7  12       50.77       70.01     43.75 o
  10   7  12       20.04       -6.18     41.44 o
  11   7  12      873.70      857.24    120.97 o
  12   7  12      664.64      721.31     69.26 o
  -2   8  12      616.51      761.83     91.37 o
  -1   8  12        3.51       13.38     45.56 o
   0   8  12      222.31      259.95     38.83 o
   1   8  12      640.50      641.85     49.48 o
   2   8  12      715.28      669.83     48.52 o
   3   8  12     1146.61     1292.28     97.29 o
   4   8  12      111.05       80.82     39.64 o
   5   8  12     1292.93     1174.92     90.08 o
   6   8  12     1797.39     1696.88    107.84 o
   7   8  12     1294.87     1310.04     98.57 o
   8   8  12      249.85      164.72     49.93 o
   9   8  12      868.08      743.82     82.10 o
  10   8  12     1465.56     1467.04    114.27 o
  11   8  12      564.91      542.03     81.59 o
  -1   9  12      313.77      249.28     46.67 o
   0   9  12     1798.87     1769.73    117.11 o
   1   9  12     2227.84     2103.37    112.86 o
   2   9  12      338.01      368.78     41.66 o
   3   9  12      232.04      193.80     50.19 o
   4   9  12      876.91      857.83     85.96 o
   5   9  12     1658.79     1656.98    109.90 o
   6   9  12     1271.69     1316.22    100.89 o
   7   9  12        3.40        2.83     39.64 o
   8   9  12      418.05      423.90     66.66 o
   9   9  12      923.72      989.61     93.17 o
  10   9  12     1348.05     1278.90    110.93 o
  11   9  12      394.33      365.73     74.90 o
   0  10  12     1479.69     1432.09     81.04 o
   1  10  12      790.96      697.97     55.57 o
   2  10  12        6.18       12.37     27.67 o
   3  10  12     1168.69     1082.26     97.29 o
   4  10  12     1744.57     1857.22    125.60 o
   5  10  12      553.86      541.78     70.52 o
   6  10  12       30.74       50.45     43.75 o
   7  10  12       37.43        4.89     41.69 o
   8  10  12     1172.89     1059.87     96.77 o
   9  10  12     1492.10     1434.10    110.16 o
  10  10  12      111.21       85.19     55.59 o
   2  11  12     1326.69     1333.98    114.53 o
   3  11  12     2115.70     2091.43    140.27 o
   4  11  12     1285.63     1172.09    104.75 o
   5  11  12      269.47      191.23     58.42 o
   6  11  12      619.91      536.63     74.38 o
   7  11  12      833.99      801.21     88.54 o
   8  11  12      315.32      397.39     70.52 o
   9  11  12      188.46       56.37     53.28 o
   5  12  12      288.82      197.92     61.77 o
   6  12  12     1355.95     1165.91    106.81 o
   7  12  12     1494.29     1535.25    120.97 o
   0  -4  13      274.22      222.12     64.34 o
   1  -4  13     1969.13     1688.64    124.06 o
   2  -4  13     1870.17     1612.97    118.14 o
   3  -4  13      702.48      615.64    107.58 o
   4  -4  13       73.41      -19.82     59.71 o
   5  -4  13      381.75      442.17    101.41 o
   6  -4  13      312.50      448.09    106.81 o
  -1  -3  13      290.78      387.35     69.49 o
   0  -3  13     1395.09     1452.11    115.30 o
   1  -3  13     3001.99     2684.94    157.26 o
   2  -3  13     1223.13     1235.92    126.37 o
   3  -3  13        0.63       -4.63     55.85 o
   4  -3  13      478.44      614.87    104.75 o
   5  -3  13      905.85      825.92    119.94 o
   6  -3  13      779.77      550.78    105.01 o
   7  -3  13      153.12      203.84     73.35 o
  -2  -2  13      572.50      580.64     80.04 o
  -1  -2  13     1191.52     1033.88     95.74 o
   0  -2  13     1425.92     1328.32    106.55 o
   1  -2  13     1022.21      867.61     83.13 o
   2  -2  13       10.63      -52.25     49.93 o
   3  -2  13      858.46     1041.60    121.48 o
   4  -2  13     3863.91     4382.59    253.52 o
   5  -2  13     2121.84     2109.19    170.64 o
   6  -2  13      350.63      433.16     96.52 o
   7  -2  13       25.04       54.05     59.71 o
   8  -2  13      355.82      347.46     88.54 o
   9  -2  13      341.96      351.83     90.34 o
  -2  -1  13     1157.66     1230.51    102.69 o
  -1  -1  13     1073.30     1146.09     96.77 o
   0  -1  13      226.23      273.33     54.82 o
   1  -1  13       96.20       97.29     40.67 o
   2  -1  13     1468.09     1276.58    125.08 o
   3  -1  13     2138.23     2434.00    174.50 o
   4  -1  13     1391.36     1478.62    140.27 o
   5  -1  13      381.06      442.17     91.37 o
   6  -1  13      296.37      428.79     90.85 o
   7  -1  13     1669.98     1864.94    154.43 o
   8  -1  13     1011.26     1043.66    125.86 o
   9  -1  13      324.71      343.85     87.51 o
  -2   0  13     2043.95     2002.64    125.60 o
  -1   0  13      266.52      367.53     59.97 o
   0   0  13       59.42       58.68     36.03 o
   1   0  13      559.50      631.09     85.19 o
   2   0  13     1580.36     2184.86    169.35 o
   3   0  13     3255.97     3906.96    225.72 o
   4   0  13       12.64       48.64     49.42 o
   5   0  13      359.99      478.72     88.02 o
   6   0  13     1391.50     1805.23    153.14 o
   7   0  13     1760.90     1879.10    153.91 o
   8   0  13      904.18      824.89    111.96 o
   9   0  13        2.84        7.98     51.22 o
  10   0  13      216.10      244.51     75.67 o
  -3   1  13     1247.41     1242.87    100.89 o
  -2   1  13     1348.37     1331.92     93.43 o
  -1   1  13      162.60      177.64     31.67 o
   0   1  13     1292.44     1398.90     65.89 o
   1   1  13     1920.02     1841.01    131.52 o
   2   1  13     1070.79     1011.74    101.15 o
   3   1  13      158.57      148.25     56.62 o
   4   1  13      749.99      762.09     96.77 o
   5   1  13     2196.85     2499.38    170.90 o
   6   1  13      922.26      985.23    118.39 o
   7   1  13      394.26      395.07     83.13 o
   8   1  13       58.73       37.58     49.42 o
   9   1  13      417.68      298.04     80.04 o
  10   1  13      681.19      721.68    105.78 o
  11   1  13      455.62      431.10     96.52 o
  -3   2  13     1946.13     2055.40    129.20 o
  -2   2  13       64.86       60.74     40.41 o
  -1   2  13      569.71      626.20     66.40 o
   0   2  13     2680.05     2631.13     95.18 o
   1   2  13     2763.87     3155.43    146.70 o
   2   2  13     1244.01     1409.66     57.08 o
   3   2  13      360.38      329.02     27.83 o
   4   2  13     1476.26     1611.94    124.57 o
   5   2  13      998.58     1007.11    105.01 o
   6   2  13      229.06      176.30     58.68 o
   7   2  13       15.07        1.80     41.44 o
   8   2  13      666.75      577.81     97.03 o
   9   2  13      753.46      995.79    115.05 o
  10   2  13      444.38      506.26     92.40 o
  11   2  13        3.93      -12.87     56.37 o
  -3   3  13       79.10      119.94     48.90 o
  -2   3  13      217.46      106.81     45.30 o
  -1   3  13     3547.34     3388.09    161.63 o
   0   3  13     5118.57     5369.63    221.86 o
   1   3  13     1321.01     1360.75     91.37 o
   2   3  13      144.52      184.63     28.44 o
   3   3  13     1551.42     1661.90     61.65 o
   4   3  13     3576.48     3607.63    157.77 o
   5   3  13     1411.60     1435.62     71.41 o
   6   3  13        6.00       29.39     25.16 o
   7   3  13      243.56      312.97     71.29 o
   8   3  13      556.31      569.57     92.91 o
   9   3  13      725.99      917.29    111.19 o
  10   3  13       86.99       70.26     57.91 o
  11   3  13      221.09      259.69     79.01 o
  -3   4  13      438.36      449.38     72.58 o
  -2   4  13     1874.63     1897.89    122.51 o
  -1   4  13     1478.61     1358.94    100.12 o
   0   4  13      917.18      948.43     81.07 o
   1   4  13        6.75       -6.69     30.89 o
   2   4  13     2854.45     2715.88     87.25 o
   3   4  13     5662.92     5859.25    217.35 o
   4   4  13     1714.90     1614.26     98.83 o
   5   4  13      272.02      302.42     50.96 o
   6   4  13      326.64      333.56     49.67 o
   7   4  13     1424.05     1159.96     68.98 o
   8   4  13      513.89      545.31     50.28 o
   9   4  13      108.09      117.14     34.99 o
  10   4  13       13.36        9.01     49.16 o
  11   4  13       24.23      -51.22     49.67 o
  -2   5  13     1342.53     1350.45    108.87 o
  -1   5  13      554.33      674.07     77.98 o
   0   5  13      299.80      278.22     54.82 o
   1   5  13     1364.60     1417.07     53.89 o
   2   5  13     2834.66     2916.99     93.86 o
   3   5  13     3734.61     3794.06    108.69 o
   4   5  13      763.29      940.71     78.50 o
   5   5  13     1021.67     1128.85     85.45 o
   6   5  13     2947.73     2826.76    141.30 o
   7   5  13     2133.03     1993.12    115.56 o
   8   5  13      892.30      801.21     74.64 o
   9   5  13       83.94       83.60     34.36 o
  10   5  13      668.00      665.28     94.97 o
  11   5  13      478.85      526.59     60.54 o
  -2   6  13       21.66       28.31     46.58 o
  -1   6  13       12.36       -6.95     40.92 o
   0   6  13     1073.86      896.95     86.74 o
   1   6  13     1376.44     1524.56     69.07 o
   2   6  13     1828.89     1828.25     72.54 o
   3   6  13      308.42      333.82     42.60 o
   4   6  13      187.94      250.94     51.99 o
   5   6  13     3001.72     3238.56    158.03 o
   6   6  13     4723.87     4897.60    207.19 o
   7   6  13     1661.57     1746.55    109.90 o
   8   6  13       58.05       71.29     45.30 o
   9   6  13      551.22      648.84     75.15 o
  10   6  13      575.44      558.72     58.03 o
  11   6  13      489.08      522.44     61.25 o
  -1   7  13      956.74     1037.74    100.12 o
   0   7  13     1287.42     1244.82     58.19 o
   1   7  13      831.30      913.50     57.52 o
   2   7  13       78.25       90.58     28.50 o
   3   7  13      443.24      464.61     42.36 o
   4   7  13     2550.60     2520.48    138.98 o
   5   7  13     3270.13     3513.95    170.38 o
   6   7  13      454.44      425.70     62.03 o
   7   7  13       89.99      113.50     47.10 o
   8   7  13      681.26      749.99     77.21 o
   9   7  13     2708.95     2774.77    151.85 o
  10   7  13     1276.77     1293.57    106.04 o
  11   7  13       47.80       45.05     47.36 o
   0   8  13      790.79      806.20    159.06 o
   1   8  13      462.52      406.22     43.64 o
   2   8  13      137.48       95.07     30.07 o
   3   8  13      618.86      736.87     77.98 o
   4   8  13     1076.64     1202.46     97.29 o
   5   8  13     1365.97     1476.56    107.84 o
   6   8  13        0.45       -6.95     38.61 o
   7   8  13     2243.45     2135.96    130.49 o
   8   8  13     1569.38     1549.66    108.10 o
   9   8  13      621.61      514.49     70.52 o
  10   8  13      104.49       82.10     54.31 o
  11   8  13      125.37       95.29     40.83 o
   1   9  13      364.68      309.15     42.24 o
   2   9  13     1891.66     1971.87     83.76 o
   3   9  13     2211.47     2371.20    143.62 o
   4   9  13      749.72      882.54     90.34 o
   5   9  13       80.46       94.97     47.87 o
   6   9  13      831.83      819.74     82.62 o
   7   9  13      684.22      729.66     82.10 o
   8   9  13      583.48      585.01     74.90 o
   9   9  13       90.10       95.23     50.19 o
  10   9  13      304.87      283.11     68.20 o
   2  10  13     2330.71     2357.94    155.97 o
   3  10  13      958.24     1006.08     99.35 o
   4  10  13       48.13       38.35     48.90 o
   5  10  13      736.30      652.19     79.53 o
   6  10  13     2629.20     2877.46    162.40 o
   7  10  13      533.20      557.99     76.70 o
   8  10  13       10.11      -23.42     40.41 o
   9  10  13       44.50       72.84     50.45 o
   4  11  13     1316.72     1261.40    114.02 o
   5  11  13     1518.42     1529.33    121.22 o
   6  11  13      863.63      706.24     87.77 o
   7  11  13      133.81      184.02     61.51 o
   8  11  13       61.10       79.01     48.64 o
   1  -3  14      167.27      194.58     58.94 o
   2  -3  14      547.19      522.99     75.67 o
   3  -3  14     1385.33     1617.09    151.34 o
   4  -3  14     1041.56     1042.11    131.26 o
   5  -3  14       60.52       33.72     68.72 o
   0  -2  14      132.75      118.91     52.25 o
   1  -2  14     1221.82     1271.18    106.55 o
   3  -2  14     1001.77     1180.84    131.78 o
   4  -2  14      180.70       99.60     73.09 o
   5  -2  14      408.01      397.39     95.23 o
   6  -2  14     1633.18     1923.11    176.56 o
   7  -2  14     1156.12     1360.23    149.28 o
  -1  -1  14      305.93      283.89     64.86 o
   0  -1  14      948.21      992.70     96.00 o
   1  -1  14      410.17      367.28     62.80 o
   2  -1  14      462.85      460.96     91.37 o
   3  -1  14       71.94      213.11     73.09 o
   4  -1  14      929.29     1173.89    131.26 o
   5  -1  14     1533.39     1566.65    151.59 o
   6  -1  14     1479.57     1503.85    152.88 o
   7  -1  14      280.82      300.87     90.08 o
   8  -1  14       38.53       94.71     70.78 o
  -1   0  14      778.87      671.75     81.07 o
   0   0  14     2680.57     2758.81    157.00 o
   1   0  14      661.01      573.43     72.07 o
   2   0  14       68.28       70.01     54.31 o
   3   0  14       32.43       81.59     53.28 o
   4   0  14     1487.95     1441.82    136.67 o
   5   0  14     1279.64     1657.24    148.51 o
   6   0  14       99.03      135.12     63.31 o
   7   0  14      318.54      570.09    101.41 o
   8   0  14      520.05      640.35    107.84 o
   9   0  14      888.16      934.27    126.63 o
   0   1  14     1957.63     1896.86    122.00 o
   1   1  14      376.71      396.62     60.74 o
   2   1  14      264.88      239.36     64.60 o
   3   1  14     1979.20     2135.70    156.48 o
   4   1  14     1519.15     1681.44    140.78 o
   5   1  14      532.68      589.39    103.72 o
   6   1  14      421.82      631.86    103.72 o
   7   1  14      468.98      430.33     89.05 o
   8   1  14      727.66      684.62    104.75 o
   9   1  14      261.94      389.67     89.82 o
  10   1  14        2.21       15.44     63.31 o
  -1   2  14     2417.70     2567.32    141.56 o
   0   2  14      555.88      725.03     72.58 o
   1   2  14      295.52      269.40     66.53 o
   2   2  14     1964.42     1879.87    137.95 o
   3   2  14     2485.02     2488.05    163.95 o
   4   2  14      805.38      764.41     96.26 o
   5   2  14        2.39      -27.02     37.32 o
   6   2  14     1114.28      990.12    115.05 o
   7   2  14      367.34      495.96     92.66 o
   8   2  14       65.15       62.03     53.79 o
   9   2  14       68.12       56.88     58.17 o
  10   2  14       34.13       84.68     62.28 o
  -1   3  14      187.67      227.78     53.79 o
   0   3  14      177.99      256.60     52.50 o
   1   3  14     2219.50     2397.91     91.65 o
   2   3  14     6103.60     6487.29    162.75 o
   3   3  14     2782.96     2986.34     97.16 o
   4   3  14        1.63       26.91     26.12 o
   5   3  14     1205.88      998.10    108.61 o
   6   3  14     1845.16     1853.36    144.65 o
   7   3  14     1663.05     1565.10    143.36 o
   8   3  14       58.54      105.01     62.80 o
   9   3  14      322.69      291.61     84.42 o
  10   3  14      282.77      232.92     73.61 o
  11   3  14       94.88       64.86     67.69 o
  -1   4  14      317.53      312.45     62.28 o
   0   4  14     1804.86     1740.63    114.79 o
   1   4  14     2698.77     2814.16     95.60 o
   2   4  14     1126.82     1095.72     57.42 o
   3   4  14        4.60        1.65     23.62 o
   4   4  14     1234.99     1299.49     92.66 o
   5   4  14     3364.80     3363.90    157.77 o
   6   4  14     1879.60     1923.63    111.19 o
   7   4  14      142.27      197.41     62.80 o
   8   4  14       31.43       32.94     52.25 o
   9   4  14      134.91      103.21     61.51 o
  10   4  14      701.48      629.54    105.27 o
  11   4  14       70.45       84.68     65.63 o
  -1   5  14      460.02      509.09     74.64 o
   0   5  14     1629.50     1700.22    116.59 o
   1   5  14      838.41      752.67     51.66 o
   2   5  14       32.80       12.57     24.14 o
   3   5  14     1564.14     1650.39     68.70 o
   4   5  14     2672.74     2851.21    146.96 o
   5   5  14     2945.85     3274.85    160.60 o
   6   5  14      843.70      878.42     79.79 o
   7   5  14      158.87       74.38     46.33 o
   8   5  14     2233.98     2350.04    104.08 o
   9   5  14      972.88     1036.72    101.28 o
  10   5  14      463.65      456.07     96.77 o
  11   5  14      159.34      208.73     79.79 o
   0   6  14      394.44      455.04     71.04 o
   1   6  14        2.17       23.73     27.43 o
   2   6  14      833.19      894.78     55.81 o
   3   6  14     1712.62     1718.51    129.33 o
   4   6  14     1544.46     1709.49    113.25 o
   5   6  14      599.10      644.21     73.61 o
   6   6  14      500.09      617.96     71.29 o
   7   6  14     1617.10     1779.75    114.79 o
   8   6  14     1903.05     1892.48    118.14 o
   9   6  14     1119.12      994.75     71.48 o
  10   6  14        0.21       23.14     38.24 o
  11   6  14      184.71      161.39     45.62 o
   0   7  14       44.96       43.85     32.90 o
   1   7  14      802.99      660.93     79.27 o
   2   7  14     1754.16     1540.14     72.41 o
   3   7  14      448.60      490.77     45.61 o
   4   7  14       37.01       90.60     46.84 o
   5   7  14       88.16      123.80     48.64 o
   6   7  14      944.33     1040.83     91.63 o
   7   7  14     2556.24     2588.68    144.39 o
   8   7  14      582.79      513.98     70.01 o
   9   7  14        2.68       19.82     44.53 o
  10   7  14      259.94      206.22     46.56 o
   1   8  14     1151.73     1129.58     89.44 o
   2   8  14     1362.77     1337.49     71.30 o
   3   8  14      318.74      358.01     66.66 o
   4   8  14      115.54      108.61     49.16 o
   5   8  14     1008.81     1081.75     96.52 o
   6   8  14      792.90      801.73     84.93 o
   7   8  14      473.89      454.27     69.49 o
   8   8  14        0.98       -6.95     41.18 o
   9   8  14      745.21      571.89     77.47 o
  10   8  14     1191.43     1225.62    108.87 o
   2   9  14      533.65      533.04     53.36 o
   3   9  14       62.93       43.50     50.45 o
   4   9  14      719.08      704.18     84.16 o
   5   9  14     1215.74     1250.85    107.84 o
   6   9  14      988.19     1018.69     97.55 o
   7   9  14        5.18       46.58     48.13 o
   8   9  14      339.40      350.03     69.75 o
   9   9  14      248.37      340.51     71.04 o
   4  10  14     2821.14     3050.93    180.42 o
   5  10  14      798.71      684.36     86.99 o
   6  10  14      138.82      137.95     55.85 o
   7  10  14      150.56      196.12     62.03 o
   8  10  14     1121.37     1226.14    110.41 o
   2  -1  15     1641.60     1627.39    126.37 o
   3  -1  15      753.29      978.54    122.00 o
   4  -1  15      685.59      861.18    122.00 o
   5  -1  15       20.16      -35.00     49.67 o
   6  -1  15      311.39      348.49     99.60 o
   1   0  15      256.59      311.94     64.86 o
   3   0  15      644.17      764.92    108.10 o
   4   0  15       12.84        1.54     50.70 o
   5   0  15       91.72       61.77     67.18 o
   6   0  15      421.54      553.87    108.61 o
   7   0  15      644.20      677.16    115.56 o
   8   0  15      159.54      133.84     75.67 o
   1   1  15     3052.26     2998.43    167.29 o
   2   1  15     2047.52     2308.66    166.78 o
   3   1  15      309.71      310.40     77.73 o
   4   1  15      227.21      279.00     84.16 o
   5   1  15      338.12      321.72     87.25 o
   6   1  15     1058.37      898.50    119.16 o
   7   1  15      227.73      212.33     72.32 o
   8   1  15       10.01      -27.28     51.48 o
   2   2  15      829.33      655.28     88.28 o
   3   2  15      122.92      123.80     56.11 o
   4   2  15     1034.15     1124.99    120.19 o
   5   2  15     1134.81     1302.58    133.84 o
   6   2  15      900.39      989.61    123.80 o
   7   2  15      234.13      283.37     84.16 o
   8   2  15      170.33      249.91     80.30 o
   9   2  15      576.88      716.28    111.44 o
   0   3  15     1375.01     1647.20    112.99 o
   1   3  15      519.93      500.22     45.47 o
   3   3  15     1467.28     1323.68    120.97 o
   4   3  15     3223.24     2702.19    179.91 o
   5   3  15     2133.18     1903.55    151.34 o
   6   3  15      126.12       80.82     57.65 o
   7   3  15      516.74      645.76    103.72 o
   8   3  15      873.09      811.25    117.88 o
   9   3  15      254.08      338.71     92.40 o
   0   4  15       77.84       12.35     42.98 o
   1   4  15       81.72       61.04     29.28 o
   2   4  15     1590.73     1575.80     70.18 o
   3   4  15     2007.47     2092.08     78.97 o
   4   4  15     1249.12     1309.53     97.29 o
   6   4  15      243.02      363.16     78.50 o
   7   4  15     1680.45     1568.70    144.13 o
   8   4  15     2280.96     2242.51    172.70 o
   9   4  15       92.12      105.78     68.20 o
  10   4  15        4.28       86.48     71.81 o
   1   5  15      467.12      541.81     49.39 o
   2   5  15     1033.36     1065.51     78.11 o
   3   5  15     1190.95     1268.53     63.50 o
   4   5  15       43.41       41.44     47.10 o
   5   5  15      397.69      511.15     69.49 o
   6   5  15     2107.30     2196.44    127.66 o
   7   5  15     1818.81     1518.00    106.81 o
   8   5  15      732.90      642.15     98.06 o
   9   5  15        7.53       81.33     58.42 o
  10   5  15      479.95      428.79    100.38 o
   1   6  15     1469.08     1598.67    173.34 o
   2   6  15      788.74      827.06     57.91 o
   3   6  15       17.23       25.60     28.09 o
   4   6  15      592.27      641.89     78.76 o
   5   6  15     1061.85     1158.96     97.29 o
   6   6  15     1330.42     1360.74    107.33 o
   7   6  15      443.20      463.02     70.78 o
   8   6  15      361.54      385.29     65.37 o
   9   6  15      979.99      941.58     73.46 o
  10   6  15      829.99      928.87    123.28 o
   2   7  15      191.24      216.66     39.64 o
   3   7  15      163.08      180.54     37.91 o
   4   7  15     1248.99     1311.33    107.33 o
   5   7  15     1055.25     1163.85    101.41 o
   6   7  15      112.59      131.00     52.50 o
   7   7  15        1.67       12.61     45.04 o
   8   7  15      442.46      470.23     72.07 o
   9   7  15      964.20      908.02     91.37 o
   3   8  15     1243.09     1188.30    107.33 o
   4   8  15      987.87     1047.26    100.12 o
   5   8  15      484.09      572.66     80.82 o
   6   8  15        6.13      -31.14     45.04 o
   7   8  15      541.09      492.62     75.67 o
   8   8  15      704.47      832.61     90.85 o
   9   8  15      232.44      232.15     65.37 o
   5   9  15       56.80       58.17     53.79 o
   6   9  15      326.68      250.43     68.46 o
   7   9  15      565.69      528.13     81.07 o
   4   1  16     1535.84     1497.67    149.79 o
   5   1  16      208.80      208.73     75.67 o
   6   1  16       43.98       54.56     66.15 o
   3   2  16     1943.37     1882.70    151.85 o
   4   2  16     1281.11      999.13    120.97 o
   5   2  16       78.78       50.19     58.17 o
   6   2  16      723.11     1010.71    140.78 o
   7   2  16     1246.50     1610.40    162.15 o
   3   3  16      715.95      537.40     87.25 o
   4   3  16        2.77       44.78     47.87 o
   5   3  16      568.26      708.81    104.24 o
   6   3  16     1694.65     1694.56    156.48 o
   7   3  16     1321.14     1269.63    142.07 o
   8   3  16      214.14      202.30     74.12 o
   4   4  16      728.03      581.93     91.63 o
   5   4  16     2539.40     2118.46    161.89 o
   6   4  16     1371.12     1103.63    123.28 o
   7   4  16       24.72       23.94     51.22 o
   8   4  16       99.00      121.74     65.89 o
   3   5  16      369.09      483.57     47.20 o
   4   5  16     1324.11     1367.44    108.10 o
   7   5  16      208.92      265.35     74.38 o
   8   5  16      971.03      908.02    119.16 o
   4   6  16     1208.52     1208.64    104.49 o
   5   6  16       17.24       39.12     52.76 o
   6   6  16      819.95      712.93     82.87 o
   7   6  16      510.50      582.18     77.73 o
   5   7  16       47.96        8.49     50.70 o
   6   7  16      687.32      611.01     82.36 o
   7   7  16      531.34      698.26     85.45 o
 
